# Supplementary material for: Additively-manufactured monocrystalline YBCO superconductor
Source: Nat Commun. 2025 Feb 24;16:1933. doi: 10.1038/s41467-025-56708-x (PMC11850711; doi:10.1038/s41467-025-56708-x)
Supplement: Supplementary file 10 — Source Data [file 41467_2025_56708_MOESM10_ESM.xlsx]

## Sheet: Figure 1 b
Temerature	Relative Mass
50.0452	99.599
50.0683	99.5982
50.0957	99.5973
50.1276	99.5965
50.179	99.5956
50.2016	99.5947
50.2455	99.5939
50.2662	99.593
50.2988	99.5919
50.328	99.5909
50.3696	99.5898
50.4009	99.5887
50.4414	99.5877
50.4711	99.5866
50.4941	99.5857
50.5307	99.5847
50.5632	99.5838
50.5819	99.5829
50.6172	99.5821
50.6682	99.5812
50.696	99.5804
50.7245	99.5795
50.7591	99.5787
50.7904	99.5778
50.8348	99.5769
50.8496	99.5761
50.8885	99.5752
50.9011	99.5744
50.9375	99.5735
50.9797	99.5727
51.008	99.5716
51.0735	99.5707
51.0951	99.5697
51.1228	99.5686
51.1639	99.5677
51.1828	99.5669
51.2205	99.5658
51.2517	99.5649
51.291	99.5641
51.3192	99.5632
51.3553	99.5624
51.3937	99.5615
51.4175	99.5609
51.454	99.56
51.4975	99.5592
51.5215	99.5583
51.5599	99.5575
51.5822	99.5566
51.6233	99.5557
51.6571	99.5549
51.6913	99.554
51.7339	99.5532
51.7644	99.5521
51.8007	99.5512
51.828	99.5504
51.8526	99.5495
51.9013	99.5487
51.9274	99.5478
51.9439	99.5469
51.9895	99.5459
52.0198	99.545
52.0582	99.5442
52.0824	99.5433
52.1246	99.5424
52.1528	99.5414
52.1923	99.5405
52.2241	99.5397
52.2587	99.5386
52.2932	99.5375
52.3292	99.5364
52.3508	99.5356
52.3731	99.5347
52.4192	99.5337
52.4432	99.5328
52.4851	99.5319
52.5049	99.5311
52.5293	99.5302
52.5807	99.5292
52.6099	99.5281
52.6334	99.5268
52.6792	99.5255
52.7182	99.5242
52.7448	99.5232
52.7852	99.5219
52.8115	99.5208
52.8445	99.5199
52.8772	99.5189
52.9098	99.5178
52.9396	99.5169
52.9795	99.5161
53.0078	99.515
53.0428	99.5142
53.0772	99.5133
53.1038	99.5124
53.131	99.5114
53.1772	99.5105
53.2044	99.5094
53.2445	99.5086
53.2819	99.5075
53.3188	99.5064
53.3503	99.5056
53.3751	99.5047
53.4007	99.5036
53.4486	99.5028
53.4712	99.5019
53.5064	99.5009
53.5469	99.5
53.5701	99.4989
53.5885	99.4981
53.6245	99.497
53.6659	99.4962
53.6941	99.4953
53.7213	99.4944
53.7511	99.4934
53.7955	99.4925
53.8303	99.4914
53.8675	99.4904
53.9139	99.4893
53.9415	99.4882
53.971	99.4871
53.999	99.4863
54.0355	99.4854
54.066	99.4844
54.1042	99.4835
54.1295	99.4827
54.175	99.4816
54.2084	99.4807
54.2228	99.4799
54.2649	99.479
54.2925	99.4779
54.3186	99.4769
54.3549	99.4758
54.3944	99.4747
54.4251	99.4737
54.4632	99.4726
54.4752	99.4717
54.5194	99.4709
54.5536	99.4698
54.5941	99.4689
54.6205	99.4679
54.6533	99.4668
54.6818	99.4657
54.7263	99.4647
54.7655	99.4636
54.7959	99.4625
54.82	99.4614
54.8563	99.4604
54.879	99.4595
54.8939	99.4582
54.9457	99.4571
54.9961	99.4561
55.0142	99.4552
55.0485	99.4539
55.081	99.4531
55.1195	99.452
55.1589	99.4511
55.1777	99.4501
55.22	99.4492
55.2432	99.4484
55.2762	99.4473
55.3167	99.4464
55.3455	99.4454
55.3819	99.4443
55.4255	99.4432
55.443	99.4421
55.4785	99.4411
55.5151	99.4402
55.561	99.4391
55.5854	99.4381
55.6178	99.437
55.6537	99.4361
55.6817	99.4351
55.7085	99.434
55.7337	99.4329
55.7816	99.4319
55.8095	99.4308
55.8537	99.4297
55.8815	99.4286
55.9161	99.4274
55.9555	99.4263
55.9808	99.425
56.0118	99.4237
56.0518	99.4224
56.092	99.4211
56.1115	99.4199
56.1583	99.4186
56.1871	99.4175
56.2171	99.4164
56.2472	99.4154
56.2762	99.4143
56.3142	99.4132
56.3457	99.4121
56.3808	99.4111
56.4053	99.41
56.4409	99.4089
56.4785	99.4079
56.5014	99.4068
56.5314	99.4057
56.5741	99.4046
56.6055	99.4036
56.6428	99.4025
56.6771	99.4014
56.7089	99.4004
56.7406	99.3993
56.7891	99.3982
56.8117	99.3971
56.8355	99.3961
56.8706	99.395
56.9	99.3939
56.9271	99.3928
56.9678	99.3918
57.0078	99.3909
57.0367	99.3896
57.0622	99.3886
57.1035	99.3875
57.1326	99.3864
57.1698	99.3854
57.197	99.3843
57.2268	99.3832
57.2561	99.3819
57.2927	99.3808
57.3231	99.3796
57.3751	99.3785
57.3951	99.3772
57.4353	99.3761
57.4532	99.3748
57.4806	99.3738
57.522	99.3729
57.5645	99.3718
57.5884	99.371
57.6112	99.3699
57.661	99.3688
57.681	99.3676
57.7258	99.3663
57.7562	99.365
57.7756	99.3639
57.8182	99.3626
57.8403	99.3614
57.8841	99.3603
57.9336	99.3592
57.947	99.3584
57.9835	99.3575
58.0145	99.3564
58.0565	99.3554
58.1008	99.3543
58.1263	99.3532
58.1499	99.3519
58.1847	99.3504
58.2113	99.3489
58.2642	99.3474
58.276	99.3461
58.3167	99.3446
58.3558	99.3434
58.3831	99.3421
58.4377	99.3408
58.457	99.3395
58.4877	99.3384
58.525	99.3371
58.5536	99.3358
58.5993	99.3346
58.6348	99.3335
58.665	99.3322
58.6931	99.3309
58.7242	99.3298
58.7546	99.3288
58.7779	99.3277
58.8237	99.3266
58.8498	99.3256
58.8868	99.3243
58.9323	99.323
58.9497	99.3219
58.9851	99.3206
59.0246	99.3194
59.0517	99.3183
59.0739	99.317
59.1229	99.3159
59.1513	99.3149
59.1804	99.3138
59.2162	99.3125
59.257	99.3116
59.2929	99.3103
59.3241	99.3091
59.3545	99.308
59.3817	99.3067
59.4028	99.3054
59.4507	99.3043
59.4866	99.3031
59.5112	99.302
59.5401	99.3009
59.5878	99.2998
59.6137	99.2986
59.6399	99.2973
59.6752	99.2962
59.7135	99.2949
59.7472	99.2936
59.7871	99.2926
59.8185	99.2913
59.8434	99.2902
59.8875	99.2891
59.9137	99.2881
59.9519	99.2868
59.9832	99.2857
60.0137	99.2844
60.0496	99.2831
60.0693	99.2818
60.1119	99.2808
60.1518	99.2795
60.1832	99.2784
60.2035	99.2771
60.2446	99.276
60.2755	99.2748
60.3016	99.2735
60.3399	99.2722
60.3767	99.2711
60.3999	99.2698
60.4426	99.2686
60.4708	99.267
60.5115	99.2656
60.5335	99.264
60.5672	99.2628
60.6042	99.261
60.6468	99.2596
60.6738	99.2583
60.7137	99.2568
60.7392	99.2555
60.7714	99.2544
60.8119	99.2529
60.8432	99.2516
60.8687	99.2503
60.9078	99.249
60.946	99.2478
60.969	99.2465
61.0057	99.2452
61.038	99.2439
61.0719	99.2426
61.0929	99.2413
61.134	99.24
61.1732	99.239
61.1982	99.2377
61.2439	99.2364
61.2768	99.2351
61.307	99.2338
61.3401	99.2328
61.3717	99.2315
61.4108	99.2304
61.4374	99.2291
61.4688	99.2278
61.5014	99.2268
61.5308	99.2255
61.5689	99.2242
61.6008	99.2229
61.6369	99.2216
61.6792	99.2203
61.699	99.219
61.741	99.2178
61.7733	99.2165
61.8031	99.2152
61.8429	99.2139
61.8881	99.2126
61.9091	99.2113
61.9355	99.21
61.9768	99.209
62.0097	99.2077
62.0491	99.2064
62.069	99.2051
62.1118	99.2038
62.141	99.2028
62.1768	99.2015
62.2156	99.2002
62.2481	99.1989
62.2735	99.1976
62.2922	99.1963
62.3365	99.195
62.3642	99.1938
62.4081	99.1925
62.4378	99.1912
62.4679	99.1897
62.5035	99.1884
62.5235	99.1871
62.5761	99.1858
62.5957	99.1843
62.6411	99.183
62.6668	99.1818
62.7085	99.1805
62.7314	99.179
62.7684	99.1777
62.7921	99.1764
62.8259	99.1751
62.8543	99.1736
62.8965	99.1723
62.9206	99.171
62.9582	99.1698
62.991	99.1685
63.0288	99.1672
63.054	99.1659
63.0872	99.1646
63.1296	99.1633
63.1556	99.1618
63.1955	99.1605
63.2314	99.1593
63.2541	99.158
63.2882	99.1565
63.3273	99.1552
63.3573	99.1537
63.3964	99.1522
63.4159	99.1505
63.4589	99.149
63.487	99.1472
63.5278	99.1455
63.5681	99.1438
63.6119	99.1423
63.6276	99.1408
63.6631	99.1395
63.6873	99.138
63.732	99.1368
63.76	99.1355
63.7994	99.134
63.8147	99.1327
63.8484	99.1314
63.889	99.1301
63.9236	99.1286
63.957	99.1273
63.9812	99.126
64.0099	99.1248
64.0539	99.1232
64.0746	99.122
64.1129	99.1205
64.1415	99.1194
64.1759	99.1179
64.2005	99.1166
64.2441	99.1153
64.2755	99.114
64.3133	99.1125
64.3409	99.1112
64.3757	99.11
64.4128	99.1087
64.4515	99.1072
64.4806	99.1059
64.5077	99.1046
64.5386	99.1033
64.5836	99.1018
64.6093	99.1005
64.636	99.099
64.6684	99.0978
64.7035	99.0962
64.7494	99.0948
64.7768	99.0935
64.8066	99.092
64.8454	99.0907
64.8809	99.0892
64.9067	99.0879
64.9377	99.0864
64.9772	99.0849
64.9977	99.0834
65.0388	99.0821
65.0644	99.0806
65.0983	99.0791
65.1322	99.0778
65.1794	99.0763
65.2091	99.0748
65.2304	99.0735
65.2793	99.072
65.3035	99.0707
65.3245	99.0692
65.3739	99.0677
65.4077	99.0662
65.4339	99.065
65.4682	99.0635
65.4985	99.062
65.5359	99.0607
65.5643	99.059
65.5946	99.0575
65.6384	99.0562
65.6702	99.0547
65.7067	99.053
65.7311	99.0517
65.7539	99.0502
65.7935	99.0489
65.8323	99.0474
65.8724	99.0459
65.8937	99.0446
65.9379	99.0433
65.9617	99.0418
65.9926	99.0405
66.0295	99.0392
66.0643	99.0377
66.0853	99.0365
66.1239	99.0349
66.158	99.0335
66.1924	99.0319
66.2417	99.0307
66.2828	99.0292
66.293	99.0277
66.3239	99.0259
66.3739	99.0242
66.3994	99.0227
66.433	99.021
66.4692	99.0193
66.4939	99.0176
66.5327	99.0161
66.5694	99.0144
66.6045	99.0129
66.6213	99.0114
66.6476	99.0099
66.6947	99.0084
66.7267	99.0069
66.7585	99.0052
66.7974	99.0037
66.8227	99.0022
66.8652	99.0007
66.8956	98.9992
66.9425	98.9975
66.9483	98.9962
67.0041	98.9947
67.0318	98.9932
67.0544	98.9917
67.0909	98.9902
67.1398	98.9887
67.1674	98.9872
67.1972	98.9857
67.2271	98.9842
67.2669	98.9829
67.2884	98.9814
67.3241	98.9799
67.3649	98.9784
67.3986	98.9771
67.4318	98.9754
67.4531	98.9739
67.4796	98.9726
67.5173	98.9711
67.5595	98.9694
67.5804	98.9681
67.6258	98.9666
67.6479	98.9649
67.685	98.9634
67.7313	98.9619
67.7593	98.9604
67.7942	98.9587
67.826	98.9572
67.8576	98.9557
67.886	98.9542
67.9112	98.9529
67.9537	98.9514
67.977	98.9499
68.0166	98.9482
68.0544	98.9469
68.0998	98.9452
68.126	98.9437
68.1512	98.9419
68.201	98.9404
68.2126	98.9389
68.2544	98.9372
68.2831	98.9355
68.3391	98.934
68.3706	98.9325
68.3988	98.9308
68.4355	98.9293
68.466	98.9278
68.5053	98.9263
68.5283	98.9248
68.5734	98.9235
68.5928	98.922
68.62	98.9207
68.6553	98.9192
68.6957	98.9177
68.7503	98.9162
68.7613	98.9147
68.7887	98.9132
68.816	98.9113
68.8647	98.9096
68.8964	98.9079
68.9225	98.9059
68.9582	98.904
68.9981	98.9023
69.0194	98.9006
69.0446	98.8989
69.0961	98.8974
69.1257	98.8959
69.1531	98.8941
69.189	98.8924
69.2301	98.8911
69.2429	98.8897
69.2939	98.8881
69.3188	98.8867
69.3509	98.8854
69.3895	98.8841
69.4315	98.8826
69.4695	98.8811
69.4924	98.88
69.5179	98.8785
69.56	98.8772
69.5835	98.8757
69.6205	98.8742
69.6605	98.8727
69.6996	98.8712
69.7244	98.8697
69.7682	98.8682
69.7917	98.8665
69.8223	98.8648
69.8526	98.8633
69.8863	98.8616
69.9223	98.8597
69.9563	98.8577
69.9753	98.856
70.0194	98.8539
70.0576	98.8519
70.091	98.8502
70.1217	98.8485
70.1524	98.847
70.1695	98.8453
70.2248	98.8436
70.2544	98.8419
70.2881	98.8404
70.3305	98.8386
70.3587	98.8371
70.3849	98.8354
70.4251	98.8339
70.4563	98.8322
70.4723	98.8307
70.5217	98.829
70.5423	98.8275
70.5781	98.8258
70.5976	98.8243
70.6349	98.8226
70.6812	98.8211
70.717	98.8194
70.7472	98.8179
70.7699	98.8161
70.823	98.8146
70.846	98.8129
70.8848	98.8112
70.9092	98.8095
70.9499	98.808
70.9836	98.8063
71.0095	98.8046
71.0433	98.8029
71.0694	98.8013
71.1058	98.7996
71.1455	98.7981
71.1808	98.7964
71.2	98.7949
71.2397	98.7932
71.2829	98.7917
71.3167	98.79
71.3303	98.7885
71.3878	98.7868
71.4163	98.7853
71.4391	98.7836
71.4832	98.7819
71.5112	98.7801
71.5556	98.7786
71.579	98.7769
71.6064	98.775
71.6306	98.7735
71.676	98.7718
71.6988	98.7701
71.7333	98.7686
71.7691	98.7669
71.8026	98.7653
71.8455	98.7636
71.8748	98.7621
71.8948	98.7604
71.9284	98.7589
71.9726	98.7572
72.0096	98.7557
72.0383	98.754
72.0646	98.7525
72.1033	98.7508
72.1425	98.7493
72.1802	98.7476
72.2187	98.7461
72.2482	98.7443
72.2905	98.7426
72.3128	98.7409
72.3466	98.7394
72.3667	98.7377
72.4075	98.736
72.4525	98.7343
72.481	98.7326
72.5081	98.7311
72.5381	98.7293
72.5801	98.7276
72.6085	98.7257
72.6372	98.7238
72.6831	98.7218
72.7065	98.7199
72.7402	98.718
72.7724	98.7161
72.808	98.7143
72.848	98.7126
72.8731	98.7107
72.8978	98.709
72.944	98.7073
72.9686	98.7056
72.9977	98.7038
73.0372	98.7021
73.0722	98.7004
73.1019	98.6987
73.1326	98.6972
73.1676	98.6955
73.1993	98.6936
73.2338	98.6918
73.2726	98.6901
73.3131	98.6884
73.3366	98.6867
73.3687	98.685
73.4026	98.6833
73.4378	98.6818
73.4722	98.68
73.504	98.6783
73.5431	98.6766
73.5824	98.6751
73.5961	98.6734
73.6439	98.6717
73.6751	98.67
73.6948	98.6683
73.7374	98.6668
73.7726	98.665
73.8077	98.6633
73.8469	98.6616
73.8733	98.6597
73.8978	98.658
73.9351	98.6563
73.9741	98.6546
74.0021	98.6526
74.0378	98.6509
74.0542	98.6492
74.1054	98.6475
74.1269	98.6458
74.1772	98.6443
74.2065	98.6425
74.2244	98.6411
74.2908	98.6393
74.3105	98.6376
74.3395	98.6359
74.3817	98.6342
74.4045	98.6323
74.4336	98.6305
74.4766	98.6288
74.5141	98.6271
74.5272	98.6254
74.5817	98.6237
74.6074	98.622
74.6447	98.6203
74.6672	98.6183
74.6996	98.6166
74.7454	98.6149
74.7648	98.6132
74.8024	98.6115
74.8351	98.6098
74.8681	98.6081
74.9142	98.6065
74.9409	98.6048
74.9701	98.6031
75.0163	98.6014
75.0225	98.5995
75.0611	98.598
75.0962	98.5963
75.1309	98.5945
75.1686	98.5928
75.2016	98.5911
75.2354	98.5894
75.2589	98.5877
75.2982	98.586
75.3199	98.584
75.3589	98.5823
75.3906	98.5806
75.4264	98.5789
75.4584	98.5772
75.5043	98.5755
75.5239	98.5738
75.5602	98.5723
75.5937	98.5705
75.6306	98.5688
75.6685	98.5669
75.7026	98.565
75.7217	98.5628
75.7628	98.5609
75.8048	98.5588
75.8191	98.5568
75.8561	98.5547
75.8733	98.5528
75.9226	98.5508
75.9476	98.5491
75.9882	98.5474
76.0316	98.5457
76.0632	98.5438
76.09	98.542
76.1367	98.5403
76.1694	98.5386
76.2091	98.5367
76.2208	98.535
76.2603	98.5332
76.2813	98.5315
76.3151	98.5298
76.3448	98.5281
76.3943	98.5262
76.4107	98.5242
76.4652	98.5225
76.4868	98.5206
76.5201	98.5187
76.5467	98.517
76.5777	98.515
76.6206	98.5133
76.6565	98.5116
76.6938	98.5097
76.7294	98.508
76.7505	98.5062
76.79	98.5045
76.8283	98.5028
76.8672	98.5011
76.8992	98.4994
76.9228	98.4977
76.9608	98.496
76.9932	98.4942
77.038	98.4923
77.0511	98.4906
77.0841	98.4889
77.1284	98.4872
77.154	98.4855
77.1882	98.4835
77.2177	98.4818
77.2537	98.4799
77.2908	98.4782
77.3246	98.4765
77.3694	98.4745
77.3813	98.4728
77.4192	98.4709
77.4506	98.4694
77.4779	98.4677
77.5096	98.466
77.5549	98.4642
77.5937	98.4625
77.6064	98.4606
77.6525	98.4589
77.6809	98.457
77.7168	98.4552
77.7503	98.4533
77.7823	98.4514
77.8197	98.4497
77.8533	98.4477
77.8773	98.446
77.902	98.4443
77.9598	98.4426
77.9778	98.4407
78.0183	98.439
78.0442	98.4372
78.0758	98.4355
78.1029	98.4338
78.1421	98.4321
78.1785	98.4302
78.2151	98.4284
78.2525	98.4265
78.2832	98.4246
78.3241	98.4227
78.358	98.4207
78.3934	98.4186
78.4181	98.4164
78.458	98.4143
78.4885	98.4124
78.5146	98.4104
78.544	98.4085
78.5724	98.4066
78.6089	98.4047
78.6461	98.403
78.6865	98.4012
78.7014	98.3995
78.7342	98.3978
78.7715	98.3961
78.8062	98.3944
78.8386	98.3927
78.8649	98.391
78.9092	98.389
78.942	98.3871
78.9685	98.3854
79.0065	98.3834
79.0463	98.3815
79.068	98.3798
79.0991	98.3779
79.1209	98.3762
79.1731	98.3744
79.2	98.3725
79.2409	98.3706
79.2742	98.3689
79.3037	98.3672
79.3362	98.3652
79.3655	98.3635
79.3925	98.3616
79.4391	98.3601
79.4687	98.3584
79.5002	98.3567
79.5331	98.3549
79.5623	98.3532
79.6018	98.3513
79.6379	98.3496
79.6764	98.3477
79.7168	98.3457
79.7438	98.344
79.7728	98.3421
79.7996	98.3404
79.8474	98.3384
79.8688	98.3367
79.9032	98.335
79.937	98.3333
79.9678	98.3314
79.996	98.3297
80.0399	98.3277
80.0789	98.326
80.1192	98.3243
80.1598	98.3224
80.1763	98.3207
80.2128	98.3187
80.2374	98.317
80.2778	98.3153
80.3134	98.3136
80.3477	98.3119
80.3795	98.3099
80.4165	98.3082
80.4416	98.3063
80.4767	98.3046
80.5133	98.3029
80.5506	98.3009
80.5731	98.2992
80.5962	98.2973
80.6348	98.2956
80.6748	98.2936
80.7126	98.2919
80.7364	98.2902
80.7789	98.2883
80.8139	98.2864
80.8388	98.2846
80.8715	98.2827
80.8984	98.2808
80.9507	98.2789
80.9771	98.2769
81.0112	98.2752
81.0447	98.2733
81.0781	98.2716
81.1109	98.2696
81.1376	98.2679
81.1683	98.2662
81.2029	98.2645
81.2367	98.2628
81.271	98.2609
81.2942	98.2592
81.3282	98.2574
81.3655	98.2557
81.4022	98.254
81.4311	98.2521
81.4662	98.2504
81.4962	98.2484
81.5233	98.2465
81.5619	98.2448
81.6065	98.2429
81.6408	98.2411
81.6768	98.2392
81.7085	98.2375
81.7319	98.2358
81.7642	98.2341
81.7997	98.2324
81.8295	98.2304
81.867	98.2285
81.905	98.2268
81.9395	98.2251
81.9655	98.2234
81.9967	98.2216
82.0431	98.2199
82.062	98.218
82.0962	98.2163
82.1258	98.2146
82.1608	98.2129
82.2002	98.2111
82.2256	98.2092
82.2633	98.2075
82.2981	98.2056
82.3386	98.2036
82.3682	98.2019
82.3951	98.2
82.4228	98.1983
82.4605	98.1963
82.4946	98.1946
82.5291	98.1927
82.5634	98.191
82.613	98.1891
82.6374	98.1873
82.6637	98.1854
82.703	98.1837
82.7388	98.182
82.7656	98.1801
82.8047	98.1781
82.8485	98.1762
82.8611	98.1743
82.9038	98.1719
82.94	98.1698
82.9609	98.1676
83.0009	98.1657
83.0454	98.1638
83.0779	98.1621
83.1088	98.1601
83.1369	98.1582
83.1711	98.1563
83.1982	98.1546
83.2334	98.1529
83.275	98.1511
83.3244	98.1492
83.346	98.1475
83.384	98.1458
83.4046	98.1441
83.4327	98.1423
83.4785	98.1406
83.5172	98.1387
83.5445	98.137
83.5748	98.1351
83.5993	98.1333
83.6423	98.1314
83.669	98.1297
83.723	98.128
83.7419	98.1261
83.7798	98.1241
83.8065	98.1222
83.8337	98.1205
83.8768	98.1186
83.9054	98.1168
83.9441	98.1149
83.9815	98.1132
84.0034	98.1117
84.0242	98.11
84.0621	98.1083
84.1083	98.1063
84.1439	98.1046
84.1799	98.1027
84.2126	98.1008
84.2449	98.0991
84.274	98.0971
84.3011	98.0954
84.3395	98.0935
84.3823	98.0918
84.4024	98.0901
84.4429	98.0883
84.468	98.0866
84.5072	98.0847
84.5323	98.0828
84.5697	98.0811
84.6093	98.0793
84.6358	98.0776
84.6664	98.0759
84.701	98.0742
84.7449	98.0723
84.7684	98.0708
84.8059	98.0691
84.8444	98.0673
84.865	98.0656
84.8901	98.0639
84.9409	98.062
84.9511	98.0598
84.9933	98.0579
85.0225	98.0558
85.0632	98.0536
85.0993	98.0515
85.1243	98.0495
85.1663	98.0474
85.2174	98.0457
85.2496	98.0438
85.2884	98.0418
85.3013	98.0401
85.3446	98.0382
85.3773	98.0365
85.4132	98.0348
85.433	98.0331
85.4666	98.0313
85.4985	98.0298
85.5362	98.0283
85.5626	98.0271
85.6041	98.0255
85.6281	98.0238
85.6636	98.0221
85.7041	98.0202
85.7297	98.0185
85.7674	98.0165
85.8095	98.0148
85.838	98.0127
85.8696	98.011
85.9066	98.009
85.9425	98.0073
85.9685	98.0056
86.0035	98.0039
86.0283	98.002
86.0745	98.0003
86.1103	97.9985
86.141	97.9966
86.1665	97.9949
86.2008	97.993
86.2312	97.9913
86.2789	97.9895
86.3076	97.9878
86.333	97.9861
86.3709	97.9842
86.4089	97.9825
86.4471	97.9805
86.4724	97.9788
86.5014	97.9771
86.5363	97.9752
86.5693	97.9735
86.6046	97.9715
86.6194	97.97
86.6671	97.9683
86.7032	97.9666
86.7423	97.9649
86.7608	97.9632
86.8041	97.9615
86.8278	97.9597
86.8675	97.958
86.8931	97.9561
86.925	97.9542
86.9634	97.9525
86.9991	97.9505
87.0291	97.9488
87.0671	97.9471
87.1044	97.9452
87.1341	97.9435
87.1653	97.9417
87.2016	97.9403
87.2321	97.9385
87.2691	97.9368
87.3046	97.9349
87.3265	97.9332
87.3776	97.9313
87.4046	97.9295
87.4287	97.9278
87.4655	97.9259
87.49	97.9242
87.5164	97.9227
87.5695	97.921
87.5908	97.9193
87.64	97.9175
87.6643	97.9158
87.6949	97.9143
87.7281	97.9126
87.7576	97.9109
87.7991	97.9092
87.8203	97.9077
87.8594	97.906
87.8927	97.9045
87.9488	97.9027
87.9605	97.901
88.0102	97.8993
88.0352	97.8978
88.0715	97.8961
88.0946	97.8942
88.1393	97.8925
88.1639	97.8907
88.2005	97.889
88.2329	97.8873
88.2757	97.8856
88.3028	97.8839
88.3436	97.8824
88.3797	97.8805
88.4106	97.8785
88.4267	97.8766
88.4623	97.8745
88.5084	97.8723
88.5401	97.8704
88.5786	97.8685
88.618	97.8665
88.6305	97.865
88.6708	97.8633
88.6917	97.8616
88.7396	97.8599
88.7729	97.8582
88.8089	97.8564
88.838	97.855
88.8698	97.8532
88.9075	97.8513
88.9321	97.8496
88.9725	97.8479
89.0162	97.8462
89.0316	97.8444
89.0683	97.8427
89.1021	97.841
89.1422	97.8393
89.1658	97.8376
89.2115	97.8359
89.2401	97.8342
89.2797	97.8322
89.2997	97.8307
89.3348	97.829
89.3845	97.8273
89.4159	97.8256
89.4419	97.8239
89.4754	97.8222
89.5146	97.8207
89.5295	97.819
89.5664	97.817
89.6043	97.8155
89.6382	97.8138
89.6796	97.8121
89.713	97.8106
89.7328	97.8089
89.7695	97.8074
89.8051	97.8057
89.8351	97.804
89.8643	97.8022
89.9083	97.8007
89.9382	97.799
89.9751	97.7973
90.0011	97.7956
90.0377	97.7939
90.0834	97.7924
90.111	97.7907
90.1343	97.7889
90.1774	97.7875
90.2113	97.7859
90.2494	97.7842
90.2676	97.7825
90.3089	97.7808
90.3325	97.7793
90.374	97.7776
90.4062	97.7759
90.4375	97.7742
90.4736	97.7724
90.5138	97.7709
90.5414	97.7692
90.5758	97.7677
90.6009	97.766
90.6471	97.7645
90.6806	97.7628
90.7092	97.7613
90.7451	97.7596
90.7687	97.7581
90.811	97.7564
90.8426	97.7547
90.875	97.7532
90.8996	97.7517
90.942	97.7499
90.9799	97.7484
91.0003	97.7469
91.037	97.7454
91.0817	97.7439
91.1053	97.7424
91.1384	97.7409
91.1691	97.7392
91.2013	97.7375
91.2457	97.7358
91.2745	97.7343
91.308	97.7326
91.3391	97.7309
91.372	97.7292
91.4135	97.7274
91.4323	97.7259
91.4697	97.7242
91.5116	97.7227
91.5374	97.721
91.5808	97.7195
91.6095	97.7178
91.6537	97.7161
91.6847	97.7146
91.7156	97.7131
91.7499	97.7114
91.784	97.7099
91.8245	97.7084
91.8616	97.7069
91.8886	97.7054
91.9249	97.7039
91.9505	97.7024
91.9808	97.7006
92.0232	97.6989
92.0597	97.6972
92.0848	97.6957
92.1275	97.694
92.1653	97.6923
92.1925	97.6906
92.2258	97.6889
92.2514	97.6874
92.2969	97.6859
92.3313	97.6842
92.3535	97.6826
92.3894	97.6812
92.4257	97.6799
92.4581	97.6784
92.4965	97.6769
92.5095	97.6752
92.5592	97.6739
92.5872	97.6722
92.6138	97.6706
92.654	97.6689
92.6898	97.6674
92.7169	97.6659
92.752	97.6642
92.7802	97.6627
92.831	97.661
92.8555	97.6595
92.8931	97.6578
92.9179	97.6563
92.9513	97.6548
92.9863	97.6533
93.0215	97.6516
93.0602	97.6503
93.0945	97.6488
93.1305	97.6473
93.1551	97.6458
93.1978	97.6441
93.2246	97.6421
93.2647	97.6404
93.2894	97.6387
93.3298	97.6366
93.3677	97.6349
93.3946	97.6331
93.4398	97.6314
93.4685	97.6299
93.501	97.6282
93.527	97.6267
93.5681	97.6252
93.5896	97.6235
93.6107	97.622
93.647	97.6205
93.6836	97.619
93.733	97.6175
93.7602	97.6162
93.8007	97.6147
93.8117	97.613
93.863	97.6117
93.8897	97.6104
93.9225	97.6091
93.958	97.6078
93.9911	97.6066
94.0325	97.6048
94.0698	97.6034
94.0943	97.6018
94.1288	97.5999
94.1597	97.5982
94.1974	97.5965
94.2213	97.595
94.2519	97.5935
94.2991	97.592
94.3349	97.5905
94.3578	97.589
94.3986	97.5875
94.418	97.586
94.4588	97.5843
94.4876	97.5828
94.5189	97.5813
94.5659	97.5798
94.6116	97.5783
94.6313	97.5768
94.6705	97.5755
94.7014	97.574
94.7293	97.5725
94.7651	97.571
94.7896	97.5693
94.8279	97.5678
94.8506	97.5663
94.8913	97.5648
94.9267	97.5633
94.9651	97.562
94.997	97.5605
95.0349	97.559
95.0682	97.5575
95.1036	97.5562
95.1372	97.5547
95.1643	97.5532
95.2037	97.5519
95.2338	97.5504
95.2587	97.5489
95.3029	97.5474
95.3344	97.5457
95.3753	97.5442
95.4085	97.5427
95.4424	97.5412
95.4738	97.5397
95.5034	97.5384
95.5329	97.5369
95.5738	97.5354
95.6103	97.5339
95.6365	97.5326
95.668	97.5311
95.708	97.5296
95.7333	97.5283
95.7836	97.5268
95.803	97.5256
95.8423	97.5241
95.8748	97.5226
95.9057	97.5211
95.9278	97.5198
95.9706	97.5183
96.009	97.5168
96.0419	97.5155
96.079	97.514
96.1164	97.5125
96.149	97.5112
96.1754	97.5097
96.212	97.5084
96.2446	97.5069
96.273	97.5054
96.3082	97.5039
96.3485	97.5026
96.3773	97.5011
96.4061	97.4996
96.4456	97.4983
96.4785	97.4968
96.5097	97.4953
96.5427	97.4941
96.582	97.4925
96.6085	97.4913
96.6414	97.4898
96.6702	97.4885
96.7102	97.487
96.736	97.4857
96.7757	97.4844
96.8059	97.4831
96.8294	97.4818
96.8587	97.4803
96.8947	97.4791
96.9424	97.4775
96.9765	97.4761
97.0069	97.4748
97.0393	97.4733
97.0793	97.4718
97.1028	97.4705
97.1333	97.4692
97.1716	97.4677
97.2006	97.4664
97.2237	97.4651
97.2626	97.4638
97.2955	97.4623
97.3294	97.4611
97.3657	97.4598
97.4041	97.4585
97.4248	97.457
97.4663	97.4557
97.4944	97.4542
97.5475	97.4527
97.5725	97.451
97.6046	97.4493
97.6383	97.4476
97.673	97.4458
97.7146	97.4443
97.7384	97.4428
97.771	97.4416
97.7962	97.4403
97.8097	97.4388
97.8294	97.4379
97.8493	97.437
97.87	97.4362
97.8908	97.4356
97.9175	97.4356
97.9437	97.4349
97.9617	97.4343
97.9989	97.4334
98.0125	97.4319
98.0489	97.4302
98.0634	97.4278
98.0881	97.4255
98.1191	97.4214
98.1425	97.4175
98.1615	97.4139
98.1866	97.4098
98.2211	97.4047
98.2505	97.4002
98.2682	97.3959
98.3012	97.3914
98.3214	97.3871
98.3655	97.3826
98.3846	97.3785
98.4391	97.3745
98.4588	97.3706
98.478	97.367
98.5062	97.3633
98.5412	97.3597
98.5714	97.3567
98.5921	97.3535
98.6281	97.3505
98.6503	97.3475
98.6798	97.3451
98.7047	97.3423
98.7359	97.34
98.7582	97.3376
98.7958	97.3355
98.8367	97.3333
98.8647	97.3314
98.889	97.3295
98.9169	97.3277
98.9324	97.326
98.9783	97.3241
99.0005	97.3226
99.0148	97.3209
99.0663	97.3192
99.0852	97.3177
99.133	97.316
99.1558	97.3145
99.182	97.313
99.2163	97.3117
99.2467	97.31
99.2631	97.3089
99.3078	97.3074
99.3283	97.3061
99.3634	97.3048
99.389	97.3035
99.4343	97.3022
99.4626	97.301
99.4893	97.2999
99.5229	97.2984
99.5571	97.2973
99.5829	97.296
99.6119	97.295
99.6382	97.2939
99.6719	97.2928
99.7	97.2915
99.7281	97.2902
99.7674	97.2892
99.7963	97.2879
99.824	97.2866
99.8505	97.2851
99.8738	97.2836
99.9194	97.2821
99.9501	97.2806
99.9813	97.2791
100.001	97.2772
100.045	97.2755
100.071	97.2735
100.096	97.2714
100.126	97.269
100.154	97.2667
100.195	97.2643
100.216	97.2619
100.258	97.2594
100.284	97.2568
100.318	97.2542
100.351	97.2517
100.385	97.2491
100.405	97.2467
100.439	97.2444
100.48	97.242
100.506	97.2399
100.543	97.2377
100.564	97.2354
100.593	97.2332
100.632	97.2311
100.661	97.2289
100.701	97.2268
100.732	97.2247
100.755	97.2225
100.796	97.2206
100.832	97.2187
100.85	97.2167
100.885	97.215
100.912	97.2131
100.936	97.2114
100.988	97.2097
101.014	97.2079
101.037	97.2065
101.075	97.2049
101.114	97.2032
101.141	97.2019
101.169	97.2005
101.203	97.1989
101.233	97.1975
101.257	97.1962
101.291	97.1947
101.322	97.1934
101.348	97.1919
101.385	97.1904
101.424	97.1889
101.452	97.1876
101.491	97.1861
101.516	97.1846
101.556	97.1833
101.581	97.182
101.615	97.1805
101.644	97.1792
101.677	97.1779
101.701	97.1767
101.731	97.1754
101.769	97.1741
101.792	97.1728
101.826	97.1715
101.848	97.1702
101.891	97.1689
101.933	97.1677
101.958	97.1664
101.995	97.1651
102.011	97.1638
102.055	97.1625
102.089	97.1612
102.122	97.1599
102.146	97.1586
102.181	97.1574
102.207	97.1561
102.241	97.1548
102.291	97.1537
102.306	97.1524
102.334	97.1512
102.364	97.1501
102.402	97.1488
102.428	97.1475
102.463	97.1462
102.5	97.1452
102.529	97.1439
102.564	97.1428
102.601	97.1415
102.627	97.1404
102.657	97.1392
102.693	97.1379
102.729	97.1368
102.755	97.1355
102.797	97.1344
102.824	97.1332
102.866	97.1321
102.882	97.131
102.925	97.1299
102.957	97.1289
102.983	97.1278
103.016	97.1267
103.043	97.1254
103.082	97.1242
103.095	97.1231
103.138	97.1218
103.173	97.1205
103.208	97.1194
103.241	97.1181
103.27	97.1169
103.298	97.1156
103.315	97.1143
103.37	97.1132
103.401	97.1119
103.441	97.1109
103.457	97.1098
103.501	97.1087
103.54	97.1077
103.564	97.1066
103.604	97.1055
103.639	97.1044
103.671	97.1034
103.7	97.1023
103.731	97.1012
103.762	97.1001
103.799	97.0991
103.822	97.098
103.855	97.0969
103.881	97.0957
103.922	97.0946
103.955	97.0931
103.98	97.0918
104.02	97.0907
104.044	97.0894
104.094	97.0884
104.128	97.0871
104.149	97.086
104.176	97.0849
104.217	97.0839
104.249	97.0828
104.277	97.0815
104.327	97.0807
104.35	97.0794
104.39	97.0783
104.403	97.0772
104.439	97.0761
104.468	97.0751
104.505	97.074
104.544	97.0727
104.573	97.0714
104.612	97.0701
104.634	97.0689
104.684	97.0674
104.713	97.0663
104.735	97.065
104.769	97.0637
104.788	97.0624
104.83	97.0614
104.864	97.0603
104.9	97.0592
104.938	97.0579
104.981	97.0571
105.001	97.0558
105.026	97.0547
105.059	97.0536
105.103	97.0528
105.134	97.0515
105.152	97.0504
105.19	97.0494
105.223	97.0483
105.255	97.0472
105.287	97.0461
105.327	97.0451
105.368	97.044
105.399	97.0429
105.435	97.0419
105.445	97.0408
105.483	97.0395
105.515	97.0384
105.552	97.0371
105.587	97.0361
105.618	97.0348
105.657	97.0337
105.687	97.0326
105.711	97.0316
105.748	97.0307
105.783	97.0298
105.814	97.0288
105.857	97.0279
105.892	97.0268
105.916	97.0258
105.954	97.0247
105.982	97.0236
106.005	97.0226
106.041	97.0215
106.075	97.0204
106.107	97.0194
106.146	97.0183
106.18	97.0172
106.21	97.0161
106.245	97.0151
106.271	97.014
106.314	97.0129
106.35	97.0121
106.385	97.011
106.412	97.0101
106.438	97.0091
106.476	97.0082
106.517	97.0074
106.559	97.0063
106.578	97.0054
106.617	97.0044
106.655	97.0033
106.688	97.0022
106.716	97.0011
106.75	97.0001
106.786	96.9992
106.817	96.9979
106.836	96.9971
106.884	96.996
106.928	96.9949
106.948	96.9936
106.988	96.9928
107.013	96.9917
107.041	96.9906
107.085	96.9894
107.11	96.9885
107.152	96.9876
107.183	96.9866
107.207	96.9857
107.236	96.9846
107.278	96.9836
107.317	96.9825
107.333	96.9814
107.377	96.9801
107.406	96.9791
107.44	96.978
107.479	96.9769
107.519	96.9761
107.555	96.975
107.581	96.9739
107.623	96.9731
107.65	96.972
107.677	96.9711
107.704	96.9701
107.747	96.969
107.781	96.9679
107.806	96.9668
107.844	96.9658
107.88	96.9647
107.91	96.9638
107.942	96.963
107.977	96.9619
108.001	96.9611
108.032	96.9602
108.066	96.9591
108.1	96.9583
108.131	96.9572
108.178	96.9561
108.21	96.9551
108.244	96.9542
108.282	96.9529
108.313	96.9521
108.344	96.951
108.38	96.9501
108.408	96.9493
108.447	96.9484
108.479	96.9473
108.516	96.9465
108.545	96.9454
108.569	96.9446
108.6	96.9435
108.654	96.9426
108.679	96.9418
108.716	96.9409
108.755	96.9398
108.77	96.939
108.815	96.9381
108.851	96.9371
108.88	96.9362
108.9	96.9351
108.944	96.9343
108.973	96.9332
109.013	96.9319
109.048	96.9306
109.076	96.9296
109.104	96.9281
109.153	96.927
109.19	96.9257
109.218	96.9244
109.233	96.9233
109.272	96.9225
109.305	96.9214
109.348	96.9203
109.384	96.9195
109.417	96.9186
109.434	96.9176
109.484	96.9165
109.507	96.9156
109.536	96.9146
109.581	96.9137
109.617	96.9128
109.637	96.912
109.681	96.9109
109.72	96.91
109.734	96.909
109.775	96.9081
109.8	96.9073
109.84	96.9064
109.877	96.9056
109.903	96.9045
109.951	96.9036
109.987	96.9026
110.019	96.9015
110.04	96.9004
110.073	96.8991
110.108	96.898
110.146	96.897
110.195	96.8961
110.218	96.8953
110.239	96.8944
110.286	96.8936
110.307	96.8925
110.35	96.8916
110.388	96.8908
110.421	96.8899
110.445	96.8888
110.486	96.888
110.523	96.8869
110.56	96.886
110.585	96.885
110.625	96.8839
110.656	96.883
110.679	96.882
110.71	96.8811
110.755	96.8803
110.791	96.8794
110.828	96.8786
110.858	96.8775
110.887	96.8766
110.934	96.8758
110.957	96.8747
110.981	96.8738
111.019	96.8728
111.059	96.8719
111.084	96.871
111.121	96.8702
111.145	96.8693
111.189	96.8685
111.214	96.8676
111.253	96.8668
111.298	96.8659
111.32	96.8648
111.346	96.864
111.389	96.8629
111.424	96.8618
111.464	96.861
111.49	96.8601
111.516	96.859
111.547	96.8582
111.58	96.8573
111.625	96.8563
111.654	96.8554
111.69	96.8543
111.71	96.8535
111.754	96.8524
111.783	96.8516
111.811	96.8507
111.848	96.8496
111.881	96.8488
111.919	96.8479
111.961	96.847
111.984	96.8462
112.014	96.8453
112.042	96.8445
112.074	96.8434
112.123	96.8426
112.151	96.8415
112.179	96.8404
112.222	96.8393
112.241	96.8385
112.292	96.8376
112.308	96.8365
112.362	96.8357
112.393	96.8346
112.423	96.8338
112.437	96.8327
112.48	96.8318
112.508	96.831
112.546	96.8299
112.591	96.829
112.629	96.8284
112.66	96.8275
112.68	96.8267
112.716	96.8258
112.744	96.8252
112.779	96.8243
112.814	96.8235
112.84	96.8224
112.879	96.8215
112.916	96.8205
112.945	96.8196
112.975	96.8185
113.011	96.8175
113.042	96.8166
113.082	96.8158
113.119	96.8149
113.15	96.814
113.193	96.8132
113.217	96.8123
113.242	96.8115
113.279	96.8106
113.308	96.8098
113.347	96.8089
113.377	96.808
113.412	96.807
113.441	96.8061
113.469	96.8053
113.521	96.8044
113.554	96.8033
113.586	96.8025
113.625	96.8016
113.649	96.8005
113.699	96.7997
113.729	96.7986
113.745	96.7975
113.789	96.7967
113.816	96.7958
113.844	96.7947
113.884	96.7939
113.92	96.793
113.945	96.7922
113.992	96.7913
114.019	96.7905
114.055	96.7896
114.085	96.7887
114.132	96.7877
114.164	96.7868
114.189	96.786
114.219	96.7849
114.258	96.784
114.288	96.7834
114.319	96.7825
114.351	96.7819
114.393	96.781
114.427	96.7802
114.454	96.7791
114.482	96.778
114.521	96.7772
114.551	96.7761
114.588	96.775
114.609	96.7738
114.644	96.7727
114.7	96.7714
114.729	96.7703
114.766	96.7692
114.794	96.7682
114.831	96.7671
114.866	96.7662
114.9	96.7654
114.926	96.7645
114.955	96.7635
115.003	96.7626
115.024	96.7618
115.068	96.7609
115.084	96.76
115.13	96.7592
115.167	96.7581
115.194	96.7572
115.23	96.7564
115.256	96.7553
115.291	96.7542
115.331	96.7534
115.361	96.7525
115.383	96.7517
115.427	96.7508
115.476	96.75
115.499	96.7491
115.53	96.7482
115.558	96.7474
115.592	96.7465
115.621	96.7457
115.668	96.7448
115.687	96.744
115.725	96.7431
115.763	96.7422
115.797	96.7414
115.834	96.7405
115.866	96.7397
[truncated: 26,343 more rows]

## Sheet: Figure 1 d
2 theta	y
20	42.2166
20.02	36.883
20.04	39.0074
20.06	54.5915
20.08	55.6728
20.1	45.4051
20.12	57.5389
20.14	67.3566
20.16	51.1947
20.18	37.4843
20.2	34.8952
20.22	27.9505
20.24	33.8164
20.26	60.0584
20.28	66.745
20.3	42.3384
20.32	30.9394
20.34	42.0517
20.36	55.0899
20.38	55.7562
20.4	54.2354
20.42	51.4945
20.44	59.7818
20.46	81.514
20.48	87.9314
20.5	66.3136
20.52	42.8945
20.54	47.8901
20.56	51.8147
20.58	43.724
20.6	35.1955
20.62	33.2623
20.64	43.0426
20.66	54.1906
20.68	69.8275
20.7	60.5595
20.72	40.1421
20.74	15.2675
20.76	37.8171
20.78	62.0973
20.8	68.9472
20.82	75.3835
20.84	67.6895
20.86	42.3445
20.88	7.53668
20.9	12.624
20.92	22.223
20.94	48.0853
20.96	51.5599
20.98	37.44
21	18.8636
21.02	36.2674
21.04	72.9363
21.06	77.8459
21.08	54.2428
21.1	42.1532
21.12	42.7731
21.14	51.0315
21.16	67.732
21.18	59.8713
21.2	17.7618
21.22	-0.00769
21.24	35.826
21.26	58.0387
21.28	67.6899
21.3	58.4557
21.32	47.045
21.34	29.5642
21.36	25.4913
21.38	34.4863
21.4	49.0898
21.42	59.2238
21.44	44.0423
21.46	56.1444
21.48	83.1449
21.5	95.0422
21.52	62.0833
21.54	34.4345
21.56	24.9508
21.58	38.9248
21.6	59.3606
21.62	60.509
21.64	49.3205
21.66	36.1716
21.68	53.3126
21.7	71.2621
21.72	78.5681
21.74	53.8843
21.76	53.2337
21.78	58.4349
21.8	72.3145
21.82	56.9743
21.84	47.2581
21.86	50.7236
21.88	66.8374
21.9	62.9356
21.92	41.7005
21.94	43.0376
21.96	52.4446
21.98	52.4115
22	24.0536
22.02	30.8872
22.04	57.8934
22.06	79.7419
22.08	75.5077
22.1	76.2318
22.12	81.6896
22.14	81.9535
22.16	65.0592
22.18	42.3231
22.2	47.7978
22.22	63.6032
22.24	63.1185
22.26	46.6354
22.28	43.814
22.3	49.5184
22.32	59.5171
22.34	53.7803
22.36	63.463
22.38	67.3958
22.4	67.8186
22.42	53.5448
22.44	54.5918
22.46	50.4416
22.48	72.9382
22.5	91.508
22.52	107.529
22.54	115.975
22.56	152.9
22.58	173.812
22.6	171.218
22.62	162.392
22.64	171.678
22.66	182.545
22.68	195.057
22.7	195.529
22.72	176.227
22.74	147.581
22.76	144.386
22.78	151.066
22.8	156.231
22.82	158.772
22.84	123.872
22.86	99.1696
22.88	94.3901
22.9	125.179
22.92	126.186
22.94	111.012
22.96	95.419
22.98	89.6558
23	78.7506
23.02	70.9184
23.04	64.2792
23.06	64.7391
23.08	84.468
23.1	114.908
23.12	109.663
23.14	86.7936
23.16	86.9971
23.18	104.297
23.2	97.1019
23.22	74.8275
23.24	61.423
23.26	48.728
23.28	28.5131
23.3	32.5503
23.32	54.6484
23.34	44.5265
23.36	28.3749
23.38	33.5546
23.4	59.5314
23.42	62.7888
23.44	73.4325
23.46	77.2582
23.48	64.6204
23.5	44.9315
23.52	45.4978
23.54	50.5305
23.56	37.5304
23.58	36.8263
23.6	54.6706
23.62	66.5584
23.64	60.5453
23.66	47.4314
23.68	51.455
23.7	57.3923
23.72	49.2024
23.74	48.5931
23.76	51.3745
23.78	51.3365
23.8	41.8699
23.82	46.6828
23.84	44.4028
23.86	38.4543
23.88	59.0134
23.9	80.8394
23.92	63.2378
23.94	34.3501
23.96	31.6941
23.98	67.3677
24	78.2225
24.02	64.4558
24.04	41.7167
24.06	36.8692
24.08	46.8638
24.1	52.2708
24.12	57.2498
24.14	44.5023
24.16	40.923
24.18	44.6181
24.2	55.2528
24.22	53.2043
24.24	44.5555
24.26	33.8671
24.28	35.7851
24.3	39.4938
24.32	41.1061
24.34	37.0695
24.36	38.8795
24.38	51.8223
24.4	74.5366
24.42	82.2223
24.44	64.3764
24.46	45.7364
24.48	37.5488
24.5	43.4077
24.52	46.2433
24.54	62.1117
24.56	60.3579
24.58	59.5301
24.6	53.2669
24.62	50.3934
24.64	47.2223
24.66	58.0721
24.68	66.4156
24.7	75.9657
24.72	69.7598
24.74	50.0144
24.76	35.9172
24.78	47.7558
24.8	56.1453
24.82	37.6009
24.84	27.2956
24.86	40.6858
24.88	60.2928
24.9	56.6799
24.92	45.8251
24.94	43.7039
24.96	50.6761
24.98	58.2992
25	66.445
25.02	68.4039
25.04	63.5913
25.06	62.7107
25.08	49.5972
25.1	50.1318
25.12	42.4629
25.14	40.2432
25.16	38.205
25.18	53.528
25.2	49.39
25.22	39.3013
25.24	39.4667
25.26	47.9285
25.28	47.6194
25.3	53.3406
25.32	59.901
25.34	54.473
25.36	49.9722
25.38	48.1498
25.4	53.4979
25.42	48.3848
25.44	45.8315
25.46	31.6435
25.48	31.8554
25.5	33.6394
25.52	44.0809
25.54	36.3644
25.56	30.6102
25.58	28.5884
25.6	38.1076
25.62	50.635
25.64	58.1703
25.66	57.9416
25.68	56.4494
25.7	58.8478
25.72	68.1773
25.74	75.0961
25.76	73.0493
25.78	54.4318
25.8	47.5364
25.82	59.0951
25.84	65.0807
25.86	66.075
25.88	68.478
25.9	65.1515
25.92	52.2168
25.94	47.6923
25.96	58.7542
25.98	73.5821
26	88.437
26.02	80.105
26.04	59.8141
26.06	42.5055
26.08	45.2942
26.1	56.6793
26.12	68.2282
26.14	79.5763
26.16	80.7737
26.18	75.1209
26.2	64.3688
26.22	58.4373
26.24	56.4002
26.26	66.0937
26.28	67.1651
26.3	58.4863
26.32	49.3482
26.34	53.0582
26.36	58.7569
26.38	52.9462
26.4	41.9478
26.42	40.6495
26.44	60.3344
26.46	70.0117
26.48	58.2756
26.5	39.9927
26.52	35.5789
26.54	36.1081
26.56	38.9359
26.58	37.2604
26.6	57.3405
26.62	64.2147
26.64	70.4839
26.66	53.3097
26.68	63.2788
26.7	68.215
26.72	73.6702
26.74	49.0611
26.76	34.0357
26.78	28.4519
26.8	42.9702
26.82	65.7521
26.84	69.8858
26.86	55.0265
26.88	56.7305
26.9	72.6963
26.92	69.3261
26.94	56.5339
26.96	52.5321
26.98	52.4711
27	43.9316
27.02	45.73
27.04	51.3668
27.06	45.1309
27.08	40.6949
27.1	44.6051
27.12	55.3497
27.14	59.515
27.16	69.157
27.18	68.3657
27.2	66.0857
27.22	73.2425
27.24	80.5342
27.26	76.3871
27.28	85.8661
27.3	96.3229
27.32	84.8976
27.34	66.7787
27.36	69.975
27.38	82.8077
27.4	92.3546
27.42	97.7968
27.44	102.006
27.46	106.393
27.48	105.291
27.5	100.73
27.52	89.9765
27.54	92.4655
27.56	97.4067
27.58	102.737
27.6	106.417
27.62	116.675
27.64	131.363
27.66	132.595
27.68	135.387
27.7	129.917
27.72	123.974
27.74	121.253
27.76	130.845
27.78	129.289
27.8	115.747
27.82	106.154
27.84	103.694
27.86	102.48
27.88	96.0037
27.9	88.7833
27.92	83.186
27.94	76.6394
27.96	71.0196
27.98	76.6167
28	74.2343
28.02	67.7467
28.04	57.6634
28.06	64.8742
28.08	61.689
28.1	55.3159
28.12	47.4214
28.14	58.1394
28.16	71.7406
28.18	84.7597
28.2	91.9677
28.22	87.1963
28.24	77.5333
28.26	72.3408
28.28	71.4904
28.3	63.5379
28.32	57.6615
28.34	50.7418
28.36	47.1315
28.38	53.4373
28.4	50.3858
28.42	38.1937
28.44	42.5058
28.46	50.4336
28.48	40.8052
28.5	39.9919
28.52	52.2621
28.54	63.0964
28.56	53.6046
28.58	49.0534
28.6	45.6412
28.62	55.3105
28.64	63.1662
28.66	58.9324
28.68	54.0289
28.7	49.5517
28.72	58.4916
28.74	65.438
28.76	64.0882
28.78	48.3355
28.8	44.8473
28.82	50.184
28.84	57.2621
28.86	63.398
28.88	66.0261
28.9	67.1817
28.92	63.6901
28.94	75.4984
28.96	78.4915
28.98	80.2071
29	75.8164
29.02	80.453
29.04	77.6838
29.06	73.402
29.08	74.2723
29.1	71.3108
29.12	70.0817
29.14	63.348
29.16	65.968
29.18	67.9026
29.2	74.2391
29.22	72.5274
29.24	60.7787
29.26	50.3603
29.28	54.8756
29.3	74.6781
29.32	82.7999
29.34	74.3726
29.36	70.1868
29.38	62.8131
29.4	58.6289
29.42	47.8192
29.44	50.5098
29.46	47.3851
29.48	48.1922
29.5	46.5063
29.52	47.2557
29.54	61.1011
29.56	72.7239
29.58	73.5487
29.6	70.4181
29.62	72.1562
29.64	63.3966
29.66	57.8485
29.68	68.9345
29.7	67.6789
29.72	57.8936
29.74	58.6471
29.76	67.8289
29.78	69.8631
29.8	75.5273
29.82	73.3085
29.84	76.0666
29.86	87.7738
29.88	96.8928
29.9	77.0372
29.92	58.1196
29.94	55.5979
29.96	52.3331
29.98	34.3551
30	27.9922
30.02	34.0672
30.04	49.4187
30.06	48.9987
30.08	49.494
30.1	47.4818
30.12	53.0504
30.14	43.4074
30.16	37.6336
30.18	42.3875
30.2	62.065
30.22	65.6011
30.24	64.1238
30.26	57.1635
30.28	67.4284
30.3	72.4697
30.32	71.634
30.34	60.5911
30.36	59.9111
30.38	66.9538
30.4	65.7934
30.42	53.913
30.44	51.3669
30.46	60.1893
30.48	64.2759
30.5	70.4685
30.52	77.1694
30.54	69.4497
30.56	48.3453
30.58	52.2124
30.6	59.9195
30.62	57.7639
30.64	46.9454
30.66	47.4243
30.68	44.6428
30.7	43.9937
30.72	39.9142
30.74	35.2796
30.76	37.0466
30.78	38.6736
30.8	38.9938
30.82	50.3241
30.84	65.2657
30.86	64.9604
30.88	62.0981
30.9	62.8449
30.92	62.4377
30.94	64.802
30.96	77.1279
30.98	81.8316
31	74.7437
31.02	70.5277
31.04	77.0845
31.06	89.2878
31.08	83.2532
31.1	74.4383
31.12	72.9376
31.14	68.5047
31.16	53.3248
31.18	46.7919
31.2	58.4183
31.22	61.4211
31.24	55.8562
31.26	55.699
31.28	55.8348
31.3	52.932
31.32	59.2052
31.34	75.7671
31.36	78.9943
31.38	65.3912
31.4	52.0668
31.42	49.5936
31.44	51.772
31.46	44.8181
31.48	45.4012
31.5	44.1593
31.52	44.8775
31.54	42.3059
31.56	51.503
31.58	58.2069
31.6	64.4373
31.62	69.5783
31.64	67.4785
31.66	57.5378
31.68	52.9245
31.7	56.9128
31.72	60.0836
31.74	58.064
31.76	46.5642
31.78	42.9819
31.8	51.8817
31.82	62.2841
31.84	59.495
31.86	61.6911
31.88	63.3554
31.9	62.71
31.92	55.9519
31.94	63.9334
31.96	59.807
31.98	64.3207
32	64.876
32.02	69.3402
32.04	64.4294
32.06	71.8396
32.08	86.0608
32.1	99.9059
32.12	120.06
32.14	158.244
32.16	200.91
32.18	238.953
32.2	288.554
32.22	346.7
32.24	421.743
32.26	497.235
32.28	588.364
32.3	661.492
32.32	736.31
32.34	784.081
32.36	839.204
32.38	896.165
32.4	955.33
32.42	994.401
32.44	1044.97
32.46	1117.51
32.48	1178.3
32.5	1233.76
32.52	1306.07
32.54	1412.36
32.56	1485.53
32.58	1563.79
32.6	1637.55
32.62	1726.91
32.64	1764.27
32.66	1782.71
32.68	1790.19
32.7	1809.64
32.72	1792.91
32.74	1758.62
32.76	1710.61
32.78	1635.81
32.8	1534.95
32.82	1451.87
32.84	1347.15
32.86	1226.97
32.88	1094.59
32.9	960.581
32.92	785.676
32.94	621.814
32.96	472.92
32.98	360.244
33	277.193
33.02	221.915
33.04	170.177
33.06	127.567
33.08	107.878
33.1	101.195
33.12	92.4551
33.14	75.4347
33.16	73.7187
33.18	71.6737
33.2	70.8055
33.22	56.9476
33.24	48.8618
33.26	49.5487
33.28	57.6665
33.3	62.1362
33.32	60.5662
33.34	60.6302
33.36	55.2435
33.38	47.9536
33.4	47.5155
33.42	52.0989
33.44	61.5423
33.46	59.6247
33.48	57.8698
33.5	55.373
33.52	59.721
33.54	55.4885
33.56	50.561
33.58	59.3186
33.6	72.0556
33.62	80.268
33.64	81.2529
33.66	85.5609
33.68	80.9078
33.7	74.6946
33.72	68.2551
33.74	60.9285
33.76	59.4363
33.78	60.77
33.8	61.67
33.82	65.6817
33.84	68.0941
33.86	66.2466
33.88	64.4003
33.9	63.6661
33.92	58.4353
33.94	58.0709
33.96	60.5885
33.98	55.1733
34	57.0542
34.02	65.6414
34.04	62.9442
34.06	48.3172
34.08	41.6382
34.1	47.8548
34.12	52.9492
34.14	52.7073
34.16	47.5554
34.18	49.899
34.2	54.8886
34.22	60.8613
34.24	56.8341
34.26	54.5693
34.28	47.0616
34.3	44.0514
34.32	49.9784
34.34	49.3945
34.36	38.4612
34.38	33.233
34.4	46.8926
34.42	59.8813
34.44	54.9097
34.46	47.6036
34.48	37.7911
34.5	46.3302
34.52	47.4554
34.54	49.3897
34.56	46.5267
34.58	49.9756
34.6	52.0453
34.62	49.5411
34.64	40.759
34.66	35.6752
34.68	36.0998
34.7	44.9571
34.72	52.0437
34.74	57.9575
34.76	53.078
34.78	54.6941
34.8	47.92
34.82	48.3708
34.84	50.1527
34.86	56.6002
34.88	53.7346
34.9	52.5811
34.92	60.6486
34.94	58.3509
34.96	49.3912
34.98	42.5242
35	44.2796
35.02	46.0303
35.04	47.6428
35.06	48.6175
35.08	51.0418
35.1	53.32
35.12	52.6476
35.14	40.4108
35.16	41.1416
35.18	42.0085
35.2	46.4025
35.22	54.7708
35.24	62.1553
35.26	54.7361
35.28	47.2128
35.3	52.7406
35.32	54.1779
35.34	52.4764
35.36	50.3298
35.38	49.6929
35.4	50.7411
35.42	51.4797
35.44	55.3095
35.46	55.6924
35.48	53.8818
35.5	47.1656
35.52	49.9083
35.54	52.7427
35.56	53.8414
35.58	56.6832
35.6	58.2473
35.62	53.6662
35.64	48.9172
35.66	57.5704
35.68	57.7761
35.7	54.8036
35.72	55.9051
35.74	65.8392
35.76	69.461
35.78	62.3563
35.8	56.0665
35.82	51.9162
35.84	56.5001
35.86	64.0594
35.88	62.4309
35.9	50.7616
35.92	42.2933
35.94	45.7655
35.96	48.7826
35.98	49.8377
36	54.6839
36.02	59.5281
36.04	66.6471
36.06	67.3221
36.08	76.6513
36.1	84.3065
36.12	85.6722
36.14	86.9047
36.16	101.657
36.18	105.657
36.2	101.2
36.22	98.5192
36.24	109.13
36.26	111.781
36.28	107.683
36.3	93.3521
36.32	93.9125
36.34	104.277
36.36	109.28
36.38	105.93
36.4	101.098
36.42	86.676
36.44	70.6779
36.46	60.9958
36.48	59.4824
36.5	61.5699
36.52	61.2184
36.54	56.2488
36.56	53.8662
36.58	57.476
36.6	62.9055
36.62	58.2183
36.64	50.7618
36.66	48.613
36.68	55.3271
36.7	56.8982
36.72	54.1178
36.74	53.0889
36.76	53.9471
36.78	54.1697
36.8	50.3815
36.82	50.4935
36.84	54.6903
36.86	60.7214
36.88	61.56
36.9	54.9924
36.92	53.2043
36.94	49.4433
36.96	49.7681
36.98	47.2203
37	58.4393
37.02	64.2006
37.04	63.2212
37.06	56.1866
37.08	55.9749
37.1	55.7708
37.12	50.7984
37.14	46.8954
37.16	47.0024
37.18	49.0843
37.2	52.2567
37.22	51.7274
37.24	51.819
37.26	51.0502
37.28	46.9395
37.3	44.3319
37.32	46.4403
37.34	49.3025
37.36	47.7113
37.38	49.8225
37.4	52.2726
37.42	44.1253
37.44	36.4481
37.46	36.0733
37.48	45.5465
37.5	53.1253
37.52	58.1366
37.54	58.373
37.56	53.7144
37.58	49.8362
37.6	51.6379
37.62	50.6581
37.64	46.0637
37.66	41.3396
37.68	48.2419
37.7	51.681
37.72	48.788
37.74	41.2648
37.76	43.6496
37.78	54.0115
37.8	56.9808
37.82	59.7578
37.84	58.6484
37.86	62.8243
37.88	58.9796
37.9	62.7386
37.92	59.4301
37.94	53.9477
37.96	51.7039
37.98	53.3775
38	53.3572
38.02	56.4176
38.04	64.5454
38.06	67.1807
38.08	69.0044
38.1	73.0733
38.12	77.1631
38.14	90.7548
38.16	111.726
38.18	130.571
38.2	145.182
38.22	157.309
38.24	151.986
38.26	149.822
38.28	166.577
38.3	193.378
38.32	204.7
38.34	203.029
38.36	202.373
38.38	206.582
38.4	220.781
38.42	237.568
38.44	238.775
38.46	231.164
38.48	219.905
38.5	210.327
38.52	195.68
38.54	178.113
38.56	169.099
38.58	169.289
38.6	162.717
38.62	135.394
38.64	118.311
38.66	118.96
38.68	120.174
38.7	111.736
38.72	98.4654
38.74	86.417
38.76	89.8918
38.78	97.2726
38.8	94.8872
38.82	86.7261
38.84	76.5886
38.86	64.863
38.88	59.4901
38.9	59.2515
38.92	57.7957
38.94	60.6899
38.96	70.9769
38.98	74.9302
39	61.5589
39.02	52.5562
39.04	51.2502
39.06	57.2433
39.08	58.8748
39.1	65.5826
39.12	62.7572
39.14	58.0161
39.16	56.2823
39.18	57.8121
39.2	56.7163
39.22	53.8169
39.24	52.0665
39.26	52.8899
39.28	59.0585
39.3	58.58
39.32	53.8343
39.34	49.8724
39.36	49.6792
39.38	44.7901
39.4	43.6439
39.42	48.5639
39.44	53.0615
39.46	52.3623
39.48	54.8195
39.5	61.9458
39.52	60.8386
39.54	54.8798
39.56	51.0765
39.58	55.7245
39.6	63.4892
39.62	67.2437
39.64	61.284
39.66	59.8081
39.68	63.4523
39.7	64.9471
39.72	62.274
39.74	57.9969
39.76	50.6335
39.78	48.2178
39.8	53.1581
39.82	61.3394
39.84	61.8372
39.86	61.9418
39.88	63.871
39.9	63.4477
39.92	59.5078
39.94	63.5274
39.96	78.6828
39.98	82.2634
40	82.1939
40.02	95.9901
40.04	121.578
40.06	141.867
40.08	156.684
40.1	179.676
40.12	211.768
40.14	249.949
40.16	265.105
40.18	267.606
40.2	278.647
40.22	290.67
40.24	291.957
40.26	307.785
40.28	330.577
40.3	330.861
40.32	327.884
40.34	335.346
40.36	318.226
40.38	292.317
40.4	273.835
40.42	262.971
40.44	238.529
40.46	214.85
40.48	190.244
40.5	164.639
40.52	140.444
40.54	113.951
40.56	89.6923
40.58	74.7894
40.6	69.9459
40.62	70.0621
40.64	69.704
40.66	69.8492
40.68	73.3953
40.7	68.623
40.72	68.6119
40.74	66.7871
40.76	64.3351
40.78	55.3455
40.8	57.1489
40.82	60.7722
40.84	57.7672
40.86	53.4546
40.88	54.0901
40.9	59.2548
40.92	61.9307
40.94	57.7617
40.96	49.3477
40.98	42.1034
41	43.3523
41.02	52.773
41.04	61.2576
41.06	59.5714
41.08	52.9614
41.1	56.5965
41.12	60.9964
41.14	59.5486
41.16	52.7713
41.18	51.472
41.2	52.2156
41.22	57.5648
41.24	52.5576
41.26	41.336
41.28	38.3296
41.3	49.5627
41.32	57.3641
41.34	60.5953
41.36	60.0774
41.38	56.8833
41.4	53.5886
41.42	57.6063
41.44	63.2697
41.46	63.9489
41.48	59.5434
41.5	54.6324
41.52	57.553
41.54	63.9373
41.56	62.0864
41.58	60.5997
41.6	60.9248
41.62	62.3041
41.64	59.9254
41.66	59.815
41.68	56.7521
41.7	52.9099
41.72	55.6106
41.74	56.69
41.76	55.6474
41.78	56.3921
41.8	59.3025
41.82	54.6609
41.84	47.9947
41.86	47.6242
41.88	49.8778
41.9	51.885
41.92	54.2814
41.94	62.2106
41.96	65.1429
41.98	62.2263
42	56.4388
42.02	54.0001
42.04	51.3326
42.06	46.9464
42.08	45.0379
42.1	43.3124
42.12	44.9365
42.14	46.9012
42.16	44.8731
42.18	44.4162
42.2	50.0411
42.22	55.5023
42.24	53.0583
42.26	53.2123
42.28	56.4241
42.3	54.4462
42.32	42.5956
42.34	39.3296
42.36	45.2204
42.38	48.2001
42.4	44.5026
42.42	49.8205
42.44	51.4148
42.46	48.4104
42.48	45.9304
42.5	48.202
42.52	48.6625
42.54	52.0383
42.56	54.9436
42.58	58.6463
42.6	59.8373
42.62	54.4603
42.64	48.7289
42.66	49.6168
42.68	50.9962
42.7	50.1673
42.72	53.9653
42.74	60.2524
42.76	52.9707
42.78	48.2828
42.8	52.2343
42.82	55.2088
42.84	52.5659
42.86	50.7554
42.88	53.9031
42.9	52.6571
42.92	53.7595
42.94	51.5907
42.96	49.9128
42.98	50.7187
43	58.5678
43.02	61.8287
43.04	55.7491
43.06	50.609
43.08	56.5774
43.1	58.7606
43.12	50.844
43.14	46.1274
43.16	46.2787
43.18	51.1208
43.2	57.7213
43.22	58.7911
43.24	53.6048
43.26	48.9964
43.28	54.1339
43.3	57.1317
43.32	59.6899
43.34	53.0029
43.36	47.8209
43.38	44.7506
43.4	47.4158
43.42	47.4566
43.44	50.2481
43.46	52.5643
43.48	51.1135
43.5	47.5105
43.52	44.5751
43.54	42.9806
43.56	45.2424
43.58	49.1464
43.6	51.5082
43.62	55.6201
43.64	55.572
43.66	53.4134
43.68	45.7271
43.7	45.0193
43.72	44.9267
43.74	53.8373
43.76	57.9122
43.78	51.4973
43.8	45.0079
43.82	43.7135
43.84	42.2257
43.86	40.2228
43.88	44.8263
43.9	47.151
43.92	44.5914
43.94	45.4401
43.96	49.1922
43.98	47.6856
44	46.8907
44.02	48.3534
44.04	51.0505
44.06	50.2045
44.08	47.9447
44.1	49.7947
44.12	53.5879
44.14	52.9715
44.16	49.1547
44.18	48.5839
44.2	55.4502
44.22	55.1137
44.24	48.1577
44.26	41.6559
44.28	42.1765
44.3	45.2948
44.32	52.2656
44.34	59.9328
44.36	56.027
44.38	52.7061
44.4	53.8624
44.42	57.1634
44.44	58.6527
44.46	65.7183
44.48	71.2886
44.5	72.304
44.52	70.6245
44.54	64.6554
44.56	59.5208
44.58	56.3732
44.6	55.194
44.62	52.0144
44.64	57.055
44.66	63.3638
44.68	64.328
44.7	62.9088
44.72	64.3344
44.74	60.9423
44.76	52.7043
44.78	47.9576
44.8	47.1358
44.82	48.899
44.84	53.3431
44.86	57.3839
44.88	58.3321
44.9	59.2302
44.92	57.2812
44.94	56.7285
44.96	53.5924
44.98	50.8826
45	47.0195
45.02	47.9514
45.04	53.5865
45.06	55.7119
45.08	55.8201
45.1	54.206
45.12	58.99
45.14	64.3042
45.16	63.9718
45.18	60.5903
45.2	59.1577
45.22	61.5209
45.24	64.5277
45.26	65.9917
45.28	64.8885
45.3	63.7625
45.32	72.9975
45.34	80.606
45.36	76.1355
45.38	68.9919
45.4	68.9521
45.42	67.9444
45.44	66.4276
45.46	67.467
45.48	75.0747
45.5	77.7763
45.52	74.8816
45.54	68.9966
45.56	64.5403
45.58	62.8477
45.6	61.7366
45.62	57.3553
45.64	44.8243
45.66	43.3583
45.68	50.4894
45.7	53.0812
45.72	46.0692
45.74	48.926
45.76	51.7361
45.78	52.9943
45.8	53.0179
45.82	52.4519
45.84	48.7524
45.86	47.4064
45.88	50.6729
45.9	53.6654
45.92	60.169
45.94	61.8664
45.96	56.1851
45.98	50.3572
46	48.7299
46.02	48.7197
46.04	49.6746
46.06	55.1572
46.08	61.2799
46.1	63.4475
46.12	60.476
46.14	61.3835
46.16	64.4268
46.18	65.9074
46.2	72.4744
46.22	89.129
46.24	103.437
46.26	115.757
46.28	128.427
46.3	142.691
46.32	157.682
46.34	177.438
46.36	194.9
46.38	206.464
46.4	232.099
46.42	260.612
46.44	288.293
46.46	303.928
46.48	322.127
46.5	336.422
46.52	358.971
46.54	387.851
46.56	395.965
46.58	393.839
46.6	390.53
46.62	398.772
46.64	386.147
46.66	389.621
46.68	383.644
46.7	387.761
46.72	362.469
46.74	355.397
46.76	327.896
46.78	303.531
46.8	287.082
46.82	281.319
46.84	253.407
46.86	211.752
46.88	193.229
46.9	178.654
46.92	162.246
46.94	142.896
46.96	125.332
46.98	112.295
47	102.534
47.02	91.2669
47.04	85.2437
47.06	87.9372
47.08	91.4905
47.1	90.4401
47.12	91.8472
47.14	94.5379
47.16	93.9335
47.18	98.548
47.2	100.636
47.22	106.473
47.24	111.157
47.26	133.37
47.28	149.538
47.3	155.069
47.32	158.097
47.34	169.644
47.36	193.011
47.38	221.596
47.4	252.947
47.42	262.047
47.44	257.817
47.46	256.803
47.48	272.789
47.5	285.383
47.52	279.653
47.54	272.532
47.56	274.86
47.58	275.929
47.6	260.019
47.62	245.459
47.64	236.137
47.66	225.336
47.68	204.259
47.7	182.71
47.72	165.299
47.74	151.431
47.76	136.292
47.78	118.326
47.8	99.735
47.82	83.6871
47.84	75.8179
47.86	68.575
47.88	64.3685
47.9	58.6908
47.92	63.9851
47.94	64.9158
47.96	61.9642
47.98	54.347
48	50.0582
48.02	49.021
48.04	51.4075
48.06	55.7526
48.08	51.8777
48.1	48.4372
48.12	50.4757
48.14	56.7647
48.16	56.6838
48.18	50.116
48.2	47.2325
48.22	48.8138
48.24	54.4535
48.26	58.5583
48.28	62.6748
48.3	56.3119
48.32	46.469
48.34	45.3574
48.36	50.2237
48.38	53.1409
48.4	50.6492
48.42	51.8538
48.44	53.3492
48.46	55.848
48.48	51.6056
48.5	51.657
48.52	51.0122
48.54	52.2702
48.56	46.7388
48.58	44.6489
48.6	45.9569
48.62	53.3049
48.64	57.6303
48.66	51.7291
48.68	47.3853
48.7	46.084
48.72	45.9873
48.74	42.707
48.76	45.0378
48.78	51.267
48.8	50.4403
48.82	47.7153
48.84	43.7978
48.86	47.9514
48.88	50.8301
48.9	52.906
48.92	53.3736
48.94	55.7237
48.96	56.866
48.98	53.2367
49	49.783
49.02	50.488
49.04	53.9961
49.06	54.2756
49.08	52.2784
49.1	50.5485
49.12	49.005
49.14	46.1034
49.16	49.8307
49.18	57.6195
49.2	58.7717
49.22	52.3848
49.24	47.3723
49.26	51.1098
49.28	51.5442
49.3	56.3401
49.32	58.3916
49.34	57.3904
49.36	52.9914
49.38	56.6443
49.4	56.2502
49.42	52.1942
49.44	51.2152
49.46	54.021
49.48	55.4756
49.5	55.2952
49.52	55.6544
49.54	54.3967
49.56	55.1534
49.58	53.2372
49.6	49.038
49.62	50.3893
49.64	51.6936
49.66	54.3546
49.68	52.0997
49.7	54.5532
49.72	55.3801
49.74	56.1547
49.76	52.7849
49.78	49.1038
49.8	46.9133
49.82	46.0758
49.84	47.0335
49.86	49.941
49.88	51.0978
49.9	52.5047
49.92	51.396
49.94	47.794
49.96	44.5986
49.98	49.087
50	50.2495
50.02	48.0304
50.04	49.5576
50.06	52.1893
50.08	51.7194
50.1	51.4968
50.12	54.7666
50.14	51.7221
50.16	47.432
50.18	53.4583
50.2	60.4368
50.22	59.5031
50.24	53.4248
50.26	56.179
50.28	57.8886
50.3	57.2189
50.32	52.961
50.34	50.1443
50.36	52.1817
50.38	55.7966
50.4	56.982
50.42	53.5628
50.44	55.2886
50.46	49.8005
50.48	45.4551
50.5	42.4132
50.52	47.3417
50.54	53.1361
50.56	55.1805
50.58	49.9223
50.6	46.8023
50.62	49.3726
50.64	54.3889
50.66	55.7921
50.68	56.5925
50.7	53.5048
50.72	53.0031
50.74	52.0658
50.76	49.4813
50.78	45.6243
50.8	45.6634
50.82	50.3927
50.84	55.9046
50.86	55.8595
50.88	53.2454
50.9	54.6378
50.92	57.4865
50.94	54.9712
50.96	53.1415
50.98	55.2635
51	60.6959
51.02	61.7906
51.04	62.7229
51.06	63.613
51.08	64.0603
51.1	62.728
51.12	62.6726
51.14	63.5207
51.16	63.742
51.18	68.8681
51.2	74.9366
51.22	77.0985
51.24	84.4098
51.26	93.7825
51.28	94.3028
51.3	91.5711
51.32	98.6569
51.34	103.442
51.36	102.629
51.38	98.3258
51.4	95.4948
51.42	87.932
51.44	90.5559
51.46	94.733
51.48	99.4959
51.5	99.6503
51.52	98.0768
51.54	95.5425
51.56	89.1251
51.58	82.6255
51.6	75.0674
51.62	72.6946
51.64	69.4679
51.66	63.4711
51.68	61.7671
51.7	60.2898
51.72	63.3988
51.74	59.6268
51.76	55.6519
51.78	52.665
51.8	55.6694
51.82	59.6529
51.84	56.5771
51.86	54.7817
51.88	51.2379
51.9	53.585
51.92	50.6097
51.94	47.4745
51.96	43.7269
51.98	45.3492
52	49.8048
52.02	54.4213
52.04	54.7154
52.06	53.2367
52.08	53.0266
52.1	58.8367
52.12	58.6062
52.14	57.815
52.16	52.9297
52.18	55.4361
52.2	57.8519
52.22	65.0591
52.24	69.9401
52.26	77.6158
52.28	75.2194
52.3	73.736
52.32	77.6993
52.34	87.3494
52.36	90.5371
52.38	91.9465
52.4	95.8074
52.42	102.463
52.44	106.904
52.46	107.065
52.48	102.335
52.5	96.2661
52.52	89.7154
52.54	87.8319
52.56	88.3134
52.58	93.7795
52.6	101.414
52.62	109.102
52.64	104.978
52.66	94.4823
52.68	90.7943
52.7	95.3829
52.72	95.1102
52.74	86.0799
52.76	83.8949
52.78	85.7457
52.8	88.2295
52.82	88.7871
52.84	87.2593
52.86	83.4304
52.88	78.5002
52.9	74.9171
52.92	69.4288
52.94	67.9921
52.96	67.657
52.98	66.2987
53	60.6624
53.02	63.1081
53.04	67.6405
53.06	67.8589
53.08	62.3592
53.1	64.4874
53.12	72.0367
53.14	73.565
53.16	69.4902
53.18	73.1245
53.2	81.5858
53.22	84.8427
53.24	86.844
53.26	85.7573
53.28	78.1493
53.3	70.7837
53.32	70.5013
53.34	72.6392
53.36	79.8374
53.38	85.8054
53.4	84.4455
53.42	78.0691
53.44	76.9751
53.46	78.1366
53.48	79.6808
53.5	76.5436
53.52	69.3115
53.54	63.8165
53.56	62.3176
53.58	61.0308
53.6	58.0296
53.62	59.0526
53.64	64.4606
53.66	67.4157
53.68	64.2891
53.7	57.2356
53.72	53.9506
53.74	52.6748
53.76	51.6058
53.78	49.5652
53.8	49.7231
53.82	48.1495
53.84	44.0151
53.86	44.7258
53.88	47.7851
53.9	51.9229
53.92	51.3752
53.94	49.3683
53.96	46.9177
53.98	47.6946
54	50.2143
54.02	49.96
54.04	48.8852
54.06	51.2444
54.08	56.9415
54.1	57.0789
54.12	50.1094
54.14	45.55
54.16	49.9481
54.18	52.3306
54.2	49.949
54.22	47.3233
54.24	50.9472
54.26	49.296
54.28	41.242
54.3	37.5774
54.32	42.5976
54.34	48.877
54.36	48.5976
54.38	51.7682
54.4	55.8315
54.42	52.7213
54.44	44.9792
54.46	44.3639
54.48	48.9377
54.5	52.7809
54.52	53.615
54.54	50.0357
54.56	49.122
54.58	53.0255
54.6	57.0601
54.62	55.4836
54.64	59.0443
54.66	59.9855
54.68	58.083
54.7	54.8462
54.72	54.4552
54.74	47.7274
54.76	52.604
54.78	62.6661
54.8	69.5017
54.82	62.4551
54.84	61.2183
54.86	64.5056
54.88	66.9059
54.9	64.5306
54.92	63.9077
54.94	65.3912
54.96	68.1811
54.98	68.3264
55	69.1883
55.02	65.5257
55.04	64.5055
55.06	68.8288
55.08	76.1276
55.1	81.0236
55.12	78.5942
55.14	80.3222
55.16	79.4872
55.18	75.4815
55.2	69.4734
55.22	73.7031
55.24	84.1112
55.26	87.138
55.28	83.3861
55.3	77.5194
55.32	80.1985
55.34	81.2397
55.36	82.5705
55.38	81.285
55.4	86.7019
55.42	91.7183
55.44	92.0993
55.46	86.5381
55.48	78.3789
55.5	75.3561
55.52	70.5023
55.54	69.8473
55.56	72.4154
55.58	72.5389
55.6	73.8733
55.62	70.5324
55.64	69.8564
55.66	63.9808
55.68	67.1163
55.7	66.8183
55.72	63.8814
55.74	59.3822
55.76	58.1467
55.78	57.2944
55.8	53.666
55.82	53.7939
55.84	58.2493
55.86	58.8951
55.88	53.4254
55.9	50.2874
55.92	51.3698
55.94	46.7647
55.96	48.486
55.98	51.7364
56	54.2948
56.02	49.8831
56.04	49.0866
56.06	46.8963
56.08	48.6618
56.1	53.5226
56.12	53.9254
56.14	47.5755
56.16	43.6681
56.18	46.1723
56.2	49.6015
56.22	46.548
56.24	45.171
56.26	45.6707
56.28	48.7326
56.3	45.925
56.32	41.6014
56.34	42.0146
56.36	46.8249
56.38	47.7521
56.4	44.738
56.42	43.1166
56.44	46.9328
56.46	52.7004
56.48	54.9483
56.5	51.9889
56.52	49.3698
56.54	50.0531
56.56	51.4106
56.58	51.6647
56.6	50.1822
56.62	46.5639
56.64	44.6682
56.66	42.6897
56.68	44.7458
56.7	46.4235
56.72	46.2719
56.74	42.667
56.76	44.4374
56.78	49.2162
56.8	50.4307
56.82	50.67
56.84	50.1654
56.86	47.2445
56.88	46.4494
56.9	52.6629
56.92	54.2356
56.94	48.5721
56.96	45.7646
56.98	45.1572
57	44.3937
57.02	43.802
57.04	44.4505
57.06	44.4655
57.08	45.5833
57.1	43.469
57.12	40.8415
57.14	41.2698
57.16	45.961
57.18	47.9082
57.2	46.8069
57.22	47.7541
57.24	49.3013
57.26	46.8129
57.28	44.1064
57.3	48.9591
57.32	55.5998
57.34	57.1224
57.36	52.9377
57.38	48.32
57.4	48.1205
57.42	50.8635
57.44	55.5041
57.46	57.1762
57.48	55.2177
57.5	52.1936
57.52	52.7877
57.54	54.2977
57.56	54.9449
57.58	58.4554
57.6	59.1973
57.62	58.6918
57.64	58.053
57.66	64.8246
57.68	68.4071
57.7	70.995
57.72	74.864
57.74	80.9351
57.76	85.4211
57.78	97.0409
57.8	114.449
57.82	127.199
57.84	132.302
57.86	147.228
57.88	167.233
57.9	195.173
57.92	227.532
57.94	274.188
57.96	306.603
57.98	335.443
58	355.595
58.02	387.469
58.04	427.395
58.06	474.007
58.08	490.209
58.1	495.583
58.12	505.896
58.14	543.267
58.16	569.151
58.18	583.464
58.2	564.479
58.22	535.514
58.24	519.295
58.26	526.246
58.28	531.755
58.3	515.772
58.32	492.404
58.34	458.892
58.36	419.981
58.38	381.597
58.4	351.635
58.42	331.078
58.44	316.869
58.46	309.625
58.48	292.593
58.5	268.943
58.52	256.101
58.54	259.86
58.56	263.04
58.58	250.415
58.6	257.467
58.62	276.584
58.64	293.916
58.66	301.272
58.68	304.078
58.7	300.761
58.72	293.561
58.74	293.837
58.76	297.607
58.78	302.378
58.8	300.643
58.82	286.837
58.84	277.8
58.86	267.674
58.88	257.463
58.9	242.386
58.92	233.744
58.94	216.168
58.96	192.043
58.98	173.237
59	166.28
59.02	157.827
59.04	134.617
59.06	114.109
59.08	103.449
59.1	96.901
59.12	88.2103
59.14	84.9773
59.16	79.6532
59.18	73.7547
59.2	67.7358
59.22	66.8397
59.24	60.6097
59.26	56.3464
59.28	56.1048
59.3	56.1057
59.32	48.9321
59.34	47.2613
59.36	48.7979
59.38	46.6333
59.4	40.6239
59.42	42.6151
59.44	46.3477
59.46	46.08
59.48	47.5665
59.5	49.7529
59.52	50.6288
59.54	47.6675
59.56	46.7082
59.58	45.9399
59.6	48.2439
59.62	50.2472
59.64	48.5728
59.66	48.7917
59.68	51.5352
59.7	52.0569
59.72	50.263
59.74	49.3026
59.76	46.7579
59.78	43.8877
59.8	44.22
59.82	48.2772
59.84	50.5764
59.86	49.7257
59.88	45.9934
59.9	43.4038
59.92	46.6469
59.94	51.3789
59.96	56.7359
[truncated: 1,002 more rows]

## Sheet: Figure 2 c
	Bottom			Top
2 theta	y		2 theta	stacked y
10	112.886		10	3211.78
10.02	202.772		10.02	3187.27
10.04	242.325		10.04	3169.12
10.06	206.031		10.06	3180.65
10.08	215.731		10.08	3118.97
10.1	247.473		10.1	3126.79
10.12	267.587		10.12	3174.88
10.14	272.254		10.14	3188.37
10.16	219.124		10.16	3151.08
10.18	179.88		10.18	3129.12
10.2	110.956		10.2	3099.41
10.22	199.627		10.22	3107.06
10.24	226.163		10.24	3140.19
10.26	256.864		10.26	3112.67
10.28	250.769		10.28	3144.96
10.3	235.824		10.3	3190.15
10.32	185.992		10.32	3192.45
10.34	179.897		10.34	3220.51
10.36	201.92		10.36	3246.29
10.38	184.545		10.38	3189.48
10.4	168.037		10.4	3160.37
10.42	263.824		10.42	3151.62
10.44	239.158		10.44	3215.56
10.46	199.393		10.46	3210.05
10.48	118.146		10.48	3165.51
10.5	210.462		10.5	3215.51
10.52	173.3		10.52	3170.21
10.54	220.316		10.54	3182.73
10.56	243.381		10.56	3204.1
10.58	222.881		10.58	3216.96
10.6	232.928		10.6	3189.43
10.62	289.49		10.62	3171.05
10.64	242.435		10.64	3184.16
10.66	141.402		10.66	3156.81
10.68	122.291		10.68	3185.04
10.7	186.663		10.7	3144.82
10.72	202.264		10.72	3171.3
10.74	285.554		10.74	3213.78
10.76	226.003		10.76	3212.84
10.78	225.463		10.78	3206.36
10.8	235.336		10.8	3188.27
10.82	227.507		10.82	3195.8
10.84	168.996		10.84	3248.25
10.86	200.045		10.86	3174.9
10.88	252.962		10.88	3243.88
10.9	207.816		10.9	3173.9
10.92	131.082		10.92	3165.14
10.94	127.765		10.94	3169.54
10.96	202.204		10.96	3161.24
10.98	234.64		10.98	3154.99
11	141.418		11	3213.43
11.02	142.96		11.02	3266.52
11.04	207.68		11.04	3255.07
11.06	257.472		11.06	3234.5
11.08	181.953		11.08	3217.2
11.1	160.412		11.1	3237.91
11.12	184.171		11.12	3223.63
11.14	242.815		11.14	3212.15
11.16	295.038		11.16	3180.51
11.18	269.679		11.18	3179.89
11.2	243.972		11.2	3148.98
11.22	232.497		11.22	3208.52
11.24	226.403		11.24	3235.46
11.26	224.822		11.26	3202.15
11.28	227.753		11.28	3138.07
11.3	259.148		11.3	3175.23
11.32	261.038		11.32	3156.23
11.34	298.855		11.34	3207.41
11.36	265.511		11.36	3253.35
11.38	238.937		11.38	3214.94
11.4	266.34		11.4	3153.97
11.42	281.941		11.42	3194.98
11.44	265.78		11.44	3226.92
11.46	257.603		11.46	3202.48
11.48	227.558		11.48	3210.92
11.5	176.164		11.5	3222.46
11.52	217.105		11.52	3285.69
11.54	275.75		11.54	3250.98
11.56	235.29		11.56	3215.56
11.58	192.401		11.58	3225.34
11.6	193.596		11.6	3230.88
11.62	220.826		11.62	3226.59
11.64	224.104		11.64	3228.82
11.66	237.622		11.66	3235.87
11.68	143.706		11.68	3275.87
11.7	100.469		11.7	3261.03
11.72	115.029		11.72	3210.8
11.74	200.229		11.74	3218.56
11.76	215.83		11.76	3253.44
11.78	227.613		11.78	3241.1
11.8	230.197		11.8	3246.96
11.82	227.146		11.82	3232.05
11.84	253.422		11.84	3241.52
11.86	228.937		11.86	3241.87
11.88	239.206		11.88	3251.09
11.9	226.928		11.9	3242.7
11.92	207.033		11.92	3218.34
11.94	173.774		11.94	3197.51
11.96	264.612		11.96	3174.54
11.98	292.967		11.98	3192.4
12	249.468		12	3231.43
12.02	138.452		12.02	3184.05
12.04	197.007		12.04	3207.26
12.06	224.321		12.06	3213
12.08	226.642		12.08	3232.33
12.1	170.993		12.1	3158.07
12.12	220.523		12.12	3211.7
12.14	277.69		12.14	3229.86
12.16	271.506		12.16	3218.69
12.18	268.1		12.18	3181.5
12.2	276.495		12.2	3222.57
12.22	302.594		12.22	3251.83
12.24	307.172		12.24	3219.71
12.26	332.056		12.26	3214.56
12.28	274.671		12.28	3236.23
12.3	258.247		12.3	3235.38
12.32	238.699		12.32	3199.81
12.34	224.705		12.34	3183.84
12.36	88.0028		12.36	3192.01
12.38	42.2471		12.38	3183.61
12.4	147.838		12.4	3158.09
12.42	262.627		12.42	3181.18
12.44	260.435		12.44	3202.91
12.46	212.77		12.46	3182.63
12.48	181.247		12.48	3218.86
12.5	206.131		12.5	3217.15
12.52	240.734		12.52	3265.95
12.54	258.155		12.54	3189.45
12.56	210.663		12.56	3220.08
12.58	227.564		12.58	3217.34
12.6	212.355		12.6	3279.66
12.62	226.652		12.62	3253.11
12.64	219.6		12.64	3228.2
12.66	213.949		12.66	3242.23
12.68	123.061		12.68	3269.29
12.7	156.429		12.7	3255.88
12.72	241.65		12.72	3249.66
12.74	317.739		12.74	3211.99
12.76	225.502		12.76	3181.11
12.78	212.236		12.78	3191.89
12.8	198.797		12.8	3210.19
12.82	207.053		12.82	3267.49
12.84	188.58		12.84	3256.97
12.86	298.197		12.86	3240.02
12.88	316.693		12.88	3246.83
12.9	250.664		12.9	3227.11
12.92	209.628		12.92	3206.27
12.94	181.957		12.94	3249.39
12.96	192.643		12.96	3297.17
12.98	219.122		12.98	3234.88
13	288.646		13	3287.81
13.02	264.966		13.02	3259.93
13.04	202.93		13.04	3263.5
13.06	171.96		13.06	3268.95
13.08	214.408		13.08	3227.34
13.1	307.709		13.1	3244.98
13.12	311.626		13.12	3258.41
13.14	200.471		13.14	3240.36
13.16	166.552		13.16	3218.46
13.18	206.396		13.18	3205.82
13.2	322.955		13.2	3213.31
13.22	296.672		13.22	3221
13.24	289.828		13.24	3232.68
13.26	222.237		13.26	3244.28
13.28	284.47		13.28	3225.56
13.3	245.691		13.3	3193.33
13.32	191.638		13.32	3202.56
13.34	180.455		13.34	3231.01
13.36	242.689		13.36	3200.97
13.38	262.4		13.38	3183.76
13.4	225.009		13.4	3146.86
13.42	261.382		13.42	3212.38
13.44	233.71		13.44	3233.11
13.46	243.008		13.46	3198.81
13.48	242.238		13.48	3187.02
13.5	278.264		13.5	3282.05
13.52	300.058		13.52	3279.47
13.54	338.861		13.54	3228.27
13.56	315.528		13.56	3240.13
13.58	230.928		13.58	3243.41
13.6	156.742		13.6	3276.54
13.62	208.919		13.62	3294.64
13.64	277.41		13.64	3311.47
13.66	320.189		13.66	3243.49
13.68	181.005		13.68	3232.19
13.7	256.206		13.7	3324
13.72	267.748		13.72	3272.68
13.74	335.349		13.74	3234.63
13.76	322.765		13.76	3242.35
13.78	365.721		13.78	3217
13.8	260.281		13.8	3216.92
13.82	158.139		13.82	3254.02
13.84	220.013		13.84	3256.77
13.86	313.128		13.86	3164.05
13.88	381.598		13.88	3142.98
13.9	340.55		13.9	3173.33
13.92	280.062		13.92	3222.56
13.94	260.709		13.94	3308.51
13.96	236.497		13.96	3226.22
13.98	247.517		13.98	3218.88
14	212.543		14	3231.36
14.02	228.597		14.02	3186.18
14.04	252.287		14.04	3215.46
14.06	300.971		14.06	3263.99
14.08	264.435		14.08	3201.99
14.1	185.55		14.1	3186.71
14.12	128.881		14.12	3226.16
14.14	200.648		14.14	3182.76
14.16	293.07		14.16	3213.42
14.18	283.957		14.18	3231.04
14.2	267.207		14.2	3222.7
14.22	249.069		14.22	3221.56
14.24	244.122		14.24	3235.41
14.26	223.207		14.26	3210.18
14.28	173.654		14.28	3265.54
14.3	160.202		14.3	3281.63
14.32	177.471		14.32	3269.81
14.34	263.296		14.34	3282.94
14.36	193.784		14.36	3247.04
14.38	293.668		14.38	3209.24
14.4	363.7		14.4	3205.53
14.42	325.602		14.42	3213.72
14.44	251.75		14.44	3205.13
14.46	266.242		14.46	3234.59
14.48	301.388		14.48	3235.47
14.5	188.137		14.5	3222.4
14.52	197.248		14.52	3229.2
14.54	225.625		14.54	3278.19
14.56	283.681		14.56	3279.41
14.58	281		14.58	3298.09
14.6	315.156		14.6	3272.51
14.62	305.01		14.62	3234.83
14.64	300.777		14.64	3239.11
14.66	265.676		14.66	3179.31
14.68	209.483		14.68	3162.97
14.7	137.843		14.7	3182.03
14.72	171.556		14.72	3196.02
14.74	246.055		14.74	3283.08
14.76	301.29		14.76	3264.14
14.78	331.878		14.78	3213.35
14.8	312.828		14.8	3221.74
14.82	271.561		14.82	3274.93
14.84	248.866		14.84	3290.67
14.86	268.346		14.86	3225.45
14.88	351.351		14.88	3297.04
14.9	346.706		14.9	3379.1
14.92	285.306		14.92	3434.62
14.94	182.946		14.94	3527.92
14.96	203.815		14.96	3603.1
14.98	149.531		14.98	3647.54
15	255.098		15	3786.15
15.02	327.863		15.02	3956.67
15.04	368.691		15.04	4165.19
15.06	298.613		15.06	4152.86
15.08	383.353		15.08	4382.81
15.1	434.769		15.1	4434.96
15.12	516.211		15.12	4334.47
15.14	633.755		15.14	4372.16
15.16	727.346		15.16	4445.71
15.18	653.624		15.18	4377.76
15.2	486.698		15.2	4339.48
15.22	332.963		15.22	4254.96
15.24	381.255		15.24	4157.66
15.26	540.453		15.26	4013.18
15.28	621.027		15.28	3904.63
15.3	483.607		15.3	3846.2
15.32	349.832		15.32	3707.01
15.34	311.343		15.34	3606.62
15.36	316.938		15.36	3455.8
15.38	295.111		15.38	3397.44
15.4	241.174		15.4	3360.25
15.42	235.488		15.42	3306.71
15.44	243.166		15.44	3305.45
15.46	257.613		15.46	3291.74
15.48	275.532		15.48	3290
15.5	276.267		15.5	3322.08
15.52	323.171		15.52	3305.31
15.54	328.072		15.54	3257.15
15.56	397.191		15.56	3228.99
15.58	341.519		15.58	3241.5
15.6	286.541		15.6	3217.49
15.62	190.95		15.62	3234.36
15.64	175.718		15.64	3228.02
15.66	166.907		15.66	3244.44
15.68	171.461		15.68	3242.23
15.7	185.041		15.7	3250.74
15.72	184.735		15.72	3262.2
15.74	330.222		15.74	3236.9
15.76	458.526		15.76	3244.75
15.78	435.657		15.78	3234.36
15.8	329.652		15.8	3218.37
15.82	302.617		15.82	3226.62
15.84	354.727		15.84	3219.23
15.86	241.086		15.86	3221.56
15.88	174.479		15.88	3230.94
15.9	213.572		15.9	3260.46
15.92	336.148		15.92	3266.44
15.94	327.859		15.94	3228.48
15.96	321.652		15.96	3229.04
15.98	225.887		15.98	3256.47
16	150.255		16	3245.67
16.02	178.934		16.02	3275.99
16.04	275.129		16.04	3254.56
16.06	281.94		16.06	3213.94
16.08	324.678		16.08	3190.3
16.1	413.03		16.1	3163.45
16.12	335.156		16.12	3173.1
16.14	276.197		16.14	3190.87
16.16	211.245		16.16	3200.07
16.18	241.881		16.18	3199.42
16.2	239.978		16.2	3238.67
16.22	288.754		16.22	3228.2
16.24	346.556		16.24	3253.25
16.26	348.818		16.26	3263.14
16.28	346.74		16.28	3233.99
16.3	248.162		16.3	3262.85
16.32	176.66		16.32	3194.92
16.34	133.795		16.34	3213.94
16.36	119.569		16.36	3260.08
16.38	178.238		16.38	3206.53
16.4	267.629		16.4	3229.17
16.42	424.534		16.42	3232.57
16.44	397.117		16.44	3264.75
16.46	404.065		16.46	3301.19
16.48	324.232		16.48	3302.83
16.5	335.692		16.5	3249.1
16.52	294.737		16.52	3224.85
16.54	285.023		16.54	3278.23
16.56	265.068		16.56	3249.81
16.58	315.581		16.58	3250.26
16.6	364.878		16.6	3238.04
16.62	245.819		16.62	3246.32
16.64	229.51		16.64	3314.2
16.66	178.141		16.66	3275.26
16.68	231.256		16.68	3253.71
16.7	237.684		16.7	3268.41
16.72	284.551		16.72	3243.86
16.74	240.298		16.74	3248.77
16.76	212.013		16.76	3207.08
16.78	275.021		16.78	3188.77
16.8	251.769		16.8	3237.6
16.82	227.129		16.82	3318.61
16.84	220.023		16.84	3225.45
16.86	291.707		16.86	3239.87
16.88	282.611		16.88	3245.13
16.9	332.093		16.9	3196.54
16.92	300.133		16.92	3239.63
16.94	241.628		16.94	3235.26
16.96	205.861		16.96	3179.62
16.98	256.18		16.98	3215.75
17	266.234		17	3254.26
17.02	224.912		17.02	3242.14
17.04	288.423		17.04	3265.55
17.06	422.92		17.06	3309.44
17.08	383.16		17.08	3275.17
17.1	190.84		17.1	3241.62
17.12	137.543		17.12	3241.58
17.14	218.756		17.14	3211.24
17.16	196.006		17.16	3197.79
17.18	192.521		17.18	3215.61
17.2	271.305		17.2	3251.92
17.22	354.081		17.22	3249.55
17.24	368.299		17.24	3244.68
17.26	234.469		17.26	3205.37
17.28	146.112		17.28	3248.05
17.3	113.122		17.3	3224.32
17.32	227.312		17.32	3202.29
17.34	196.405		17.34	3228.55
17.36	204.028		17.36	3260.95
17.38	129.556		17.38	3238.52
17.4	221.01		17.4	3258.18
17.42	286.777		17.42	3265.79
17.44	331.022		17.44	3243.86
17.46	302.891		17.46	3284.33
17.48	279.099		17.48	3295.53
17.5	213.653		17.5	3266.55
17.52	219.137		17.52	3284.51
17.54	119.666		17.54	3280.28
17.56	197.72		17.56	3258.57
17.58	221.154		17.58	3220.84
17.6	308.403		17.6	3287.35
17.62	264.959		17.62	3284.43
17.64	323.917		17.64	3286.7
17.66	331.674		17.66	3267.5
17.68	215.681		17.68	3227.12
17.7	201.569		17.7	3235
17.72	203.772		17.72	3249.63
17.74	210.662		17.74	3250.04
17.76	148.647		17.76	3263.2
17.78	176.537		17.78	3266.41
17.8	338.244		17.8	3262.4
17.82	336.803		17.82	3256.8
17.84	230.877		17.84	3215.51
17.86	80.1712		17.86	3207.59
17.88	24.5781		17.88	3224.63
17.9	93.7763		17.9	3216.54
17.92	100.839		17.92	3217.83
17.94	208.915		17.94	3233.34
17.96	199.143		17.96	3253.41
17.98	231.546		17.98	3283.65
18	196.433		18	3348.17
18.02	282.641		18.02	3255.37
18.04	293.348		18.04	3248.37
18.06	237.661		18.06	3277.14
18.08	158.988		18.08	3257.34
18.1	193.386		18.1	3229.36
18.12	179.053		18.12	3229.59
18.14	112.281		18.14	3255.32
18.16	81.3309		18.16	3246.39
18.18	252.929		18.18	3282.04
18.2	393.459		18.2	3303.09
18.22	351.922		18.22	3289.88
18.24	267.515		18.24	3304.82
18.26	261.211		18.26	3290.95
18.28	273.132		18.28	3309.54
18.3	196.709		18.3	3296.54
18.32	85.0524		18.32	3300.02
18.34	89.6832		18.34	3269.58
18.36	218.758		18.36	3258.65
18.38	303.054		18.38	3282.8
18.4	280.088		18.4	3237.73
18.42	250.006		18.42	3217
18.44	191.113		18.44	3263.49
18.46	172.139		18.46	3267.21
18.48	210.962		18.48	3268.07
18.5	278.249		18.5	3287.59
18.52	167.808		18.52	3293.92
18.54	184.761		18.54	3285.24
18.56	229.658		18.56	3280.76
18.58	338.253		18.58	3291.13
18.6	269.12		18.6	3281.02
18.62	221.334		18.62	3244.59
18.64	238.982		18.64	3189.49
18.66	236.15		18.66	3180.83
18.68	189.406		18.68	3189.18
18.7	139.191		18.7	3221.01
18.72	99.5632		18.72	3236.36
18.74	117.558		18.74	3193.27
18.76	274.577		18.76	3190.79
18.78	388.031		18.78	3199.44
18.8	342.329		18.8	3196.69
18.82	253.409		18.82	3250.95
18.84	250.403		18.84	3258.98
18.86	309.532		18.86	3268.64
18.88	345.751		18.88	3250.14
18.9	272.279		18.9	3230.59
18.92	195.683		18.92	3258.99
18.94	222.009		18.94	3299.79
18.96	208.242		18.96	3253.28
18.98	228.84		18.98	3250.74
19	198.758		19	3290.7
19.02	193.279		19.02	3281.59
19.04	213.092		19.04	3257.05
19.06	191.858		19.06	3265.04
19.08	155.037		19.08	3292.12
19.1	158.8		19.1	3304.36
19.12	145.161		19.12	3336.57
19.14	176.474		19.14	3359.33
19.16	206.052		19.16	3301.9
19.18	280.235		19.18	3360.68
19.2	113.86		19.2	3357.77
19.22	125.561		19.22	3379.47
19.24	152.535		19.24	3303.23
19.26	288.16		19.26	3282.02
19.28	188.086		19.28	3293.18
19.3	169.587		19.3	3336.87
19.32	185.8		19.32	3335.5
19.34	242.106		19.34	3285.76
19.36	226.384		19.36	3262.55
19.38	206.323		19.38	3282.38
19.4	160.227		19.4	3253.05
19.42	122.289		19.42	3198.12
19.44	158.569		19.44	3230.02
19.46	216.834		19.46	3229.54
19.48	159.501		19.48	3284.99
19.5	117.575		19.5	3281.92
19.52	122.175		19.52	3255.65
19.54	223.473		19.54	3257.54
19.56	216.294		19.56	3266.64
19.58	239.142		19.58	3260.61
19.6	255.915		19.6	3285.98
19.62	279.805		19.62	3272.1
19.64	195.391		19.64	3242.81
19.66	274.647		19.66	3271.65
19.68	309.644		19.68	3278.72
19.7	274.348		19.7	3348.16
19.72	173.793		19.72	3312.01
19.74	232.395		19.74	3304.18
19.76	299.501		19.76	3325.36
19.78	231.923		19.78	3297.95
19.8	146.468		19.8	3259.42
19.82	107.701		19.82	3314.56
19.84	154.153		19.84	3285.76
19.86	221.086		19.86	3263.1
19.88	243.587		19.88	3284.78
19.9	272.162		19.9	3279.16
19.92	156.16		19.92	3267.69
19.94	167.032		19.94	3237.92
19.96	240.907		19.96	3253.66
19.98	283.889		19.98	3256.22
20	297.538		20	3285.73
20.02	347.461		20.02	3254.99
20.04	385.93		20.04	3251.07
20.06	208.66		20.06	3275.52
20.08	198.878		20.08	3285.82
20.1	229.401		20.1	3282.18
20.12	333.396		20.12	3244.48
20.14	262.952		20.14	3213.65
20.16	426.122		20.16	3202.3
20.18	325.897		20.18	3244.41
20.2	271.876		20.2	3223.4
20.22	160.405		20.22	3237.64
20.24	275.779		20.24	3236.05
20.26	232.518		20.26	3206.47
20.28	236.293		20.28	3169.38
20.3	237.464		20.3	3177.92
20.32	218.675		20.32	3201.75
20.34	137.577		20.34	3202.32
20.36	258.159		20.36	3225.25
20.38	361.038		20.38	3218.88
20.4	319.686		20.4	3206.84
20.42	152.674		20.42	3224.99
20.44	142.043		20.44	3212
20.46	153.628		20.46	3250.92
20.48	125.119		20.48	3256.92
20.5	57.039		20.5	3251.4
20.52	131.627		20.52	3240.96
20.54	232.77		20.54	3187.58
20.56	300.936		20.56	3170.83
20.58	213.937		20.58	3253.9
20.6	283.839		20.6	3283.76
20.62	211.072		20.62	3230.89
20.64	205.127		20.64	3243.81
20.66	116.045		20.66	3289.54
20.68	215.452		20.68	3255.56
20.7	232.07		20.7	3246.39
20.72	209.441		20.72	3238.17
20.74	136.155		20.74	3271.63
20.76	211.297		20.76	3290.38
20.78	282.32		20.78	3248.13
20.8	220.627		20.8	3210.23
20.82	179.699		20.82	3237.82
20.84	253.148		20.84	3250.74
20.86	247.279		20.86	3281.93
20.88	141.091		20.88	3311.45
20.9	99.1206		20.9	3322.09
20.92	187.496		20.92	3300.45
20.94	226.406		20.94	3275.58
20.96	224.876		20.96	3269.85
20.98	154.963		20.98	3254.05
21	149.614		21	3218.71
21.02	169.606		21.02	3224.68
21.04	186.3		21.04	3214.44
21.06	92.0879		21.06	3220.42
21.08	3.25617		21.08	3215.93
21.1	69.5892		21.1	3215.5
21.12	141.302		21.12	3203.87
21.14	296.499		21.14	3174.48
21.16	318.4		21.16	3171.22
21.18	314.961		21.18	3189.82
21.2	234.987		21.2	3190.24
21.22	221.273		21.22	3203.76
21.24	188.84		21.24	3197.21
21.26	167.985		21.26	3158.83
21.28	206.038		21.28	3185.95
21.3	300.483		21.3	3196.46
21.32	291.831		21.32	3184.68
21.34	258.187		21.34	3158.42
21.36	150.431		21.36	3202.17
21.38	235.503		21.38	3213.85
21.4	289.508		21.4	3206.32
21.42	298.039		21.42	3162.16
21.44	168.241		21.44	3171.67
21.46	205.583		21.46	3199.55
21.48	216.544		21.48	3192.01
21.5	150.097		21.5	3203.79
21.52	137.8		21.52	3259.15
21.54	185.73		21.54	3271.3
21.56	173.954		21.56	3296.13
21.58	208.867		21.58	3230.86
21.6	257.318		21.6	3264.91
21.62	251.911		21.62	3241.5
21.64	236.279		21.64	3220.21
21.66	274.326		21.66	3247.28
21.68	326.429		21.68	3263.76
21.7	289.361		21.7	3186.94
21.72	237.171		21.72	3209.07
21.74	152.871		21.74	3233.28
21.76	189.891		21.76	3236.2
21.78	185.256		21.78	3229.15
21.8	212.557		21.8	3206.85
21.82	188.831		21.82	3212.68
21.84	114.424		21.84	3195.95
21.86	162.032		21.86	3256.82
21.88	170.761		21.88	3220.21
21.9	179.317		21.9	3166.59
21.92	152.293		21.92	3202.55
21.94	246.589		21.94	3247.32
21.96	266.947		21.96	3243.42
21.98	236.799		21.98	3248.97
22	190.856		22	3250.9
22.02	150.468		22.02	3253.27
22.04	143.056		22.04	3229.96
22.06	251.411		22.06	3244.19
22.08	292.596		22.08	3296.85
22.1	214.024		22.1	3297.3
22.12	149.51		22.12	3278.69
22.14	153.901		22.14	3240.83
22.16	265.032		22.16	3239.16
22.18	249.463		22.18	3246.42
22.2	349.66		22.2	3260.35
22.22	276.989		22.22	3293.4
22.24	295.438		22.24	3264.46
22.26	171.046		22.26	3297.42
22.28	136.218		22.28	3246.58
22.3	96.8604		22.3	3285.44
22.32	126.157		22.32	3297.83
22.34	64.7712		22.34	3285.95
22.36	116.342		22.36	3310.32
22.38	173.13		22.38	3350.17
22.4	178.195		22.4	3376.63
22.42	220.924		22.42	3434.54
22.44	310.515		22.44	3502.55
22.46	248.065		22.46	3574.88
22.48	66.2042		22.48	3640.54
22.5	181.656		22.5	3767.2
22.52	243.129		22.52	3966.83
22.54	274.056		22.54	4153.55
22.56	214.383		22.56	4325.91
22.58	334.868		22.58	4596.35
22.6	392.87		22.6	4881.84
22.62	536.96		22.62	5180.52
22.64	654.494		22.64	5607.13
22.66	798.236		22.66	6046.58
22.68	970.79		22.68	6568.99
22.7	1251.13		22.7	6984.37
22.72	1358.59		22.72	7434.51
22.74	1514.83		22.74	7760.96
22.76	1620.56		22.76	8205.06
22.78	1775.24		22.78	8215.59
22.8	1685.54		22.8	8294.53
22.82	1748.4		22.82	8376.01
22.84	1644.82		22.84	8321.86
22.86	1492.29		22.86	8155.41
22.88	1400.86		22.88	7928.51
22.9	1410.78		22.9	7649.08
22.92	1282.38		22.92	7207.26
22.94	992.561		22.94	6716.13
22.96	742.49		22.96	6235.96
22.98	616.863		22.98	5771.25
23	588.084		23	5244.37
23.02	541.081		23.02	4795.83
23.04	440.969		23.04	4457.73
23.06	304.234		23.06	4107.44
23.08	167.846		23.08	3912.07
23.1	127.786		23.1	3687.37
23.12	219.459		23.12	3564.83
23.14	290.305		23.14	3478.8
23.16	147.149		23.16	3439.91
23.18	101.534		23.18	3381.35
23.2	149.991		23.2	3323.27
23.22	290.783		23.22	3327.74
23.24	250.375		23.24	3332.34
23.26	227.15		23.26	3320.12
23.28	198.699		23.28	3318.47
23.3	171.865		23.3	3328.24
23.32	122.144		23.32	3280.12
23.34	143.438		23.34	3279.73
23.36	122.973		23.36	3302.01
23.38	150.215		23.38	3265.1
23.4	188.566		23.4	3249.65
23.42	278.117		23.42	3264.76
23.44	328.444		23.44	3329.71
23.46	304.659		23.46	3275.24
23.48	202.597		23.48	3237.76
23.5	135.075		23.5	3263.3
23.52	174.119		23.52	3238.21
23.54	181.576		23.54	3230.58
23.56	116.483		23.56	3220.97
23.58	176.702		23.58	3259.5
23.6	220.78		23.6	3261.76
23.62	245.246		23.62	3244.29
23.64	270.406		23.64	3222.93
23.66	291.226		23.66	3252.22
23.68	216.241		23.68	3250.8
23.7	137.784		23.7	3242.9
23.72	191.928		23.72	3222.21
23.74	194.178		23.74	3216.47
23.76	196.774		23.76	3213.92
23.78	173.163		23.78	3229.09
23.8	180.272		23.8	3213.4
23.82	201.614		23.82	3243.78
23.84	245.518		23.84	3252.63
23.86	271.199		23.86	3219.92
23.88	264.444		23.88	3203.07
23.9	186.273		23.9	3195.8
23.92	173.747		23.92	3199.79
23.94	165.976		23.94	3198.06
23.96	231.631		23.96	3171.58
23.98	232.55		23.98	3273.45
24	237.809		24	3230.31
24.02	201.933		24.02	3201.16
24.04	152.172		24.04	3197.35
24.06	227.203		24.06	3234.36
24.08	242.18		24.08	3194.91
24.1	339.601		24.1	3213.19
24.12	296.609		24.12	3203.36
24.14	342.307		24.14	3235.04
24.16	233.535		24.16	3250.41
24.18	243.827		24.18	3237.64
24.2	191.289		24.2	3224.83
24.22	220.499		24.22	3209.27
24.24	196.772		24.24	3182.61
24.26	201.336		24.26	3205.16
24.28	151.575		24.28	3213.73
24.3	128.89		24.3	3197.65
24.32	193.333		24.32	3206.77
24.34	233.825		24.34	3237.12
24.36	305.037		24.36	3212.36
24.38	338.239		24.38	3246.15
24.4	319.025		24.4	3248.51
24.42	196.541		24.42	3219.58
24.44	186.006		24.44	3226.96
24.46	264.334		24.46	3242.87
24.48	350.125		24.48	3217.32
24.5	260.792		24.5	3235.94
24.52	167.467		24.52	3247.95
24.54	202.578		24.54	3219.92
24.56	244.632		24.56	3206.12
24.58	209.797		24.58	3200.81
24.6	187.285		24.6	3205.08
24.62	284.185		24.62	3223.54
24.64	268.963		24.64	3212.39
24.66	238.468		24.66	3220.71
24.68	205.542		24.68	3224.65
24.7	224.512		24.7	3202.97
24.72	255.978		24.72	3209.37
24.74	238.847		24.74	3166.37
24.76	223.877		24.76	3161.33
24.78	235.233		24.78	3192.43
24.8	274.266		24.8	3185.34
24.82	279.873		24.82	3161.4
24.84	257.622		24.84	3215.73
24.86	227.299		24.86	3228.46
24.88	179.793		24.88	3204.01
24.9	233.126		24.9	3221.73
24.92	272.228		24.92	3179.65
24.94	303.346		24.94	3169.79
24.96	248.55		24.96	3182.67
24.98	215.102		24.98	3236.61
25	118.825		25	3213.25
25.02	156.538		25.02	3185.49
25.04	185.053		25.04	3208.84
25.06	237.171		25.06	3216.34
25.08	222.295		25.08	3187.97
25.1	259.661		25.1	3190.72
25.12	197.055		25.12	3206.02
25.14	133.408		25.14	3216.91
25.16	158.277		25.16	3198.5
25.18	215.777		25.18	3215.33
25.2	173.304		25.2	3219.73
25.22	142.98		25.22	3204.84
25.24	166.809		25.24	3212.62
25.26	184.215		25.26	3211.33
25.28	183.223		25.28	3215.72
25.3	145.263		25.3	3216.89
25.32	154.165		25.32	3215.36
25.34	139.115		25.34	3269.8
25.36	158.084		25.36	3253.39
25.38	101.899		25.38	3236.68
25.4	165.126		25.4	3274.03
25.42	199.194		25.42	3294.17
25.44	242.635		25.44	3266
25.46	218.039		25.46	3286.63
25.48	229.718		25.48	3286.27
25.5	266.043		25.5	3265.13
25.52	308.615		25.52	3227.31
25.54	287.838		25.54	3266.69
25.56	227.662		25.56	3186.92
25.58	117.847		25.58	3182.63
25.6	84.5732		25.6	3194.36
25.62	89.6565		25.62	3194.76
25.64	187.075		25.64	3219.66
25.66	224.268		25.66	3229.66
25.68	186.655		25.68	3233.94
25.7	187.572		25.7	3250.99
25.72	189.02		25.72	3221.8
25.74	221.86		25.74	3251.3
25.76	199.05		25.76	3249.14
25.78	197.816		25.78	3252.57
25.8	219.445		25.8	3145.25
25.82	233.451		25.82	3172.88
25.84	226.456		25.84	3217.12
25.86	202.799		25.86	3202.75
25.88	231.905		25.88	3218.85
25.9	243.828		25.9	3241.25
25.92	161.681		25.92	3257.55
25.94	185.927		25.94	3237.85
25.96	164.526		25.96	3214.8
25.98	214.286		25.98	3242.37
26	185.075		26	3244.94
26.02	241.43		26.02	3245.73
26.04	187.053		26.04	3235.72
26.06	197.588		26.06	3241.45
26.08	198.056		26.08	3285.37
26.1	263.436		26.1	3267.86
26.12	262.516		26.12	3254.96
26.14	265.935		26.14	3240.08
26.16	282.718		26.16	3259.26
26.18	301.584		26.18	3223.44
26.2	276.885		26.2	3232.58
26.22	223.723		26.22	3241.25
26.24	220.025		26.24	3222.01
26.26	237.85		26.26	3210.11
26.28	214.713		26.28	3197.15
26.3	207.718		26.3	3181.05
26.32	210.616		26.32	3231.93
26.34	205.357		26.34	3235.31
26.36	223.702		26.36	3185.08
26.38	268.255		26.38	3149.88
26.4	229.846		26.4	3184.18
26.42	179.981		26.42	3216.61
26.44	174.374		26.44	3222.03
26.46	214.415		26.46	3203.85
26.48	212.8		26.48	3156.91
26.5	208.756		26.5	3176.49
26.52	196.727		26.52	3250.26
26.54	191.294		26.54	3245.68
26.56	213.805		26.56	3234.16
26.58	219.653		26.58	3250.56
26.6	249.454		26.6	3249.27
26.62	195.076		26.62	3247.52
26.64	203.528		26.64	3257.31
26.66	192.194		26.66	3237.71
26.68	214.531		26.68	3192.38
26.7	138.805		26.7	3216.16
26.72	139.621		26.72	3233.73
26.74	127.766		26.74	3211.06
26.76	145.11		26.76	3192.3
26.78	188.702		26.78	3232.34
26.8	206.451		26.8	3223.58
26.82	196.297		26.82	3240.45
26.84	174.276		26.84	3241.86
26.86	182.655		26.86	3234.64
26.88	155.106		26.88	3195.67
26.9	165.742		26.9	3201.28
26.92	240.768		26.92	3238.97
26.94	258.867		26.94	3255.59
26.96	206.152		26.96	3246.65
26.98	189.537		26.98	3217.98
27	234.191		27	3221.16
27.02	281.448		27.02	3271.24
27.04	264.14		27.04	3252.48
27.06	229.822		27.06	3243.59
27.08	170.164		27.08	3241.32
27.1	145.567		27.1	3229.25
27.12	202.022		27.12	3205.18
27.14	232.443		27.14	3188.71
27.16	224.16		27.16	3196.56
27.18	235.316		27.18	3231.28
27.2	218.876		27.2	3255.08
27.22	147.763		27.22	3250.78
27.24	110.495		27.24	3193.77
27.26	156.19		27.26	3211.73
27.28	164.395		27.28	3199.75
27.3	105.085		27.3	3202.71
27.32	120.58		27.32	3257.96
27.34	157.423		27.34	3286.36
27.36	258.31		27.36	3310.64
27.38	233.539		27.38	3287.91
27.4	178.741		27.4	3275.28
27.42	117.348		27.42	3282.39
27.44	135.099		27.44	3255.13
27.46	223.49		27.46	3277.96
27.48	247.837		27.48	3256.25
27.5	273.225		27.5	3241.83
27.52	225.369		27.52	3257.51
27.54	237.566		27.54	3254.03
27.56	209.15		27.56	3253.34
27.58	191.668		27.58	3255.53
27.6	153.88		27.6	3251.75
27.62	166.771		27.62	3259.82
27.64	152.24		27.64	3271.49
27.66	166.693		27.66	3213.25
27.68	187.395		27.68	3212.9
27.7	174.946		27.7	3193.7
27.72	148.613		27.72	3223.11
27.74	147.099		27.74	3223.75
27.76	205.984		27.76	3180.17
27.78	167.848		27.78	3172.49
27.8	157.656		27.8	3222.52
27.82	90.3616		27.82	3229.11
27.84	104.815		27.84	3223.18
27.86	113.368		27.86	3259.42
27.88	155.938		27.88	3316.1
27.9	208.576		27.9	3291.39
27.92	298.876		27.92	3251.74
27.94	322.528		27.94	3236.57
27.96	274.152		27.96	3279.55
27.98	256.67		27.98	3258.47
28	257.239		28	3253.61
28.02	244.096		28.02	3297
28.04	215.159		28.04	3260.79
28.06	258.246		28.06	3250.9
28.08	223.074		28.08	3236.01
28.1	176.132		28.1	3240.68
28.12	120.535		28.12	3253.39
28.14	148.072		28.14	3265.92
28.16	224.901		28.16	3281.83
28.18	273.612		28.18	3292.41
28.2	212.458		28.2	3289.81
28.22	158.941		28.22	3283.83
28.24	156.799		28.24	3305.48
28.26	193.882		28.26	3326.98
28.28	207.36		28.28	3313.94
28.3	229.69		28.3	3307.19
28.32	232.754		28.32	3252.98
28.34	227.141		28.34	3278.64
28.36	200.873		28.36	3271.94
28.38	204.285		28.38	3237.36
28.4	227.656		28.4	3243.81
28.42	231.935		28.42	3250.39
28.44	184.84		28.44	3233.33
28.46	225.568		28.46	3254.41
28.48	212.491		28.48	3260.12
28.5	227.705		28.5	3252.28
28.52	205.429		28.52	3267.31
28.54	175.169		28.54	3300.81
28.56	135.017		28.56	3307.85
28.58	185.637		28.58	3302.72
28.6	200.851		28.6	3311.82
28.62	190.204		28.62	3290.82
28.64	181.119		28.64	3277.68
28.66	256.733		28.66	3310.19
28.68	259.103		28.68	3226.42
28.7	208.537		28.7	3244.52
28.72	140.961		28.72	3312.39
28.74	160.861		28.74	3284.8
28.76	194.82		28.76	3221.29
28.78	190.942		28.78	3233.02
28.8	172.658		28.8	3253.28
28.82	205.228		28.82	3271.66
28.84	222.525		28.84	3264.8
28.86	211.357		28.86	3248.75
28.88	209.909		28.88	3272.57
28.9	204.469		28.9	3324.42
28.92	202.5		28.92	3299.16
28.94	246.178		28.94	3286.91
28.96	274.93		28.96	3276.44
28.98	191.039		28.98	3264.15
29	159.565		29	3246.7
29.02	185.887		29.02	3272.61
29.04	213.771		29.04	3259.65
29.06	224.993		29.06	3266.79
29.08	263.637		29.08	3303.78
29.1	245.354		29.1	3258.87
29.12	278.445		29.12	3276.09
29.14	292.096		29.14	3277.75
29.16	258.394		29.16	3261.57
29.18	196.854		29.18	3238.56
29.2	186.517		29.2	3230.72
29.22	170.774		29.22	3249.87
29.24	221.35		29.24	3269.9
29.26	277.179		29.26	3304.93
29.28	283.542		29.28	3307.93
29.3	212.15		29.3	3316.97
29.32	255.135		29.32	3295.37
29.34	269.83		29.34	3277.93
29.36	289.384		29.36	3285.19
29.38	237.43		29.38	3281.49
29.4	261.324		29.4	3258.75
29.42	236.272		29.42	3244.62
29.44	257.389		29.44	3308.12
29.46	220.882		29.46	3350.84
29.48	191.839		29.48	3294.5
29.5	201.847		29.5	3270.21
29.52	260.106		29.52	3233.4
29.54	291.81		29.54	3251.32
29.56	262.072		29.56	3317.03
29.58	210.639		29.58	3320.49
29.6	205.027		29.6	3288.29
29.62	219.027		29.62	3288.39
29.64	230.771		29.64	3313.06
29.66	168.404		29.66	3333.33
29.68	187.611		29.68	3341.82
29.7	237.886		29.7	3321.48
29.72	341.618		29.72	3332.48
29.74	313.616		29.74	3369.75
29.76	296.896		29.76	3402.02
29.78	288.854		29.78	3427.67
29.8	305.457		29.8	3409.78
29.82	295.159		29.82	3494.47
29.84	276.877		29.84	3514.88
29.86	288.62		29.86	3463.73
29.88	245.519		29.88	3543.12
29.9	251.014		29.9	3515.39
29.92	228.914		29.92	3480.04
29.94	258.014		29.94	3502.06
29.96	285.552		29.96	3461.65
29.98	294.345		29.98	3489.72
30	267.558		30	3476.75
30.02	229.837		30.02	3494.99
30.04	228.217		30.04	3452.2
30.06	256.375		30.06	3396.98
30.08	267.298		30.08	3378.23
30.1	274.823		30.1	3369.27
30.12	243.074		30.12	3358.15
30.14	203.616		30.14	3329.95
30.16	111.221		30.16	3342
30.18	129.386		30.18	3344.57
30.2	165.427		30.2	3366.85
30.22	245.9		30.22	3330.25
30.24	247.402		30.24	3328.55
30.26	266.261		30.26	3337.08
30.28	276.615		30.28	3386.02
30.3	317.343		30.3	3405.16
30.32	247.685		30.32	3432.83
30.34	228.012		30.34	3455.45
30.36	269.26		30.36	3529.97
30.38	337.237		30.38	3552.99
30.4	318.78		30.4	3578.71
30.42	309.869		30.42	3617.46
30.44	271.278		30.44	3671.62
30.46	349.495		30.46	3712.95
30.48	440.903		30.48	3724.41
30.5	452.819		30.5	3768.05
30.52	414.923		30.52	3826.26
30.54	437.773		30.54	3910.66
30.56	469.649		30.56	3908.59
30.58	442.166		30.58	3902.41
30.6	427.007		30.6	3901.2
30.62	414.104		30.62	3892.35
30.64	445.285		30.64	3827.69
30.66	505.972		30.66	3823.92
30.68	466.167		30.68	3815.42
30.7	380.888		30.7	3784.79
30.72	336.744		30.72	3706.25
30.74	326.444		30.74	3671.94
30.76	267.72		30.76	3602.68
30.78	238.155		30.78	3535.5
30.8	240.525		30.8	3504.34
30.82	265.458		30.82	3391.75
30.84	272.341		30.84	3341.32
30.86	259.264		30.86	3343.78
30.88	223.103		30.88	3328.93
30.9	220.787		30.9	3292.84
30.92	182.544		30.92	3260.11
30.94	186.476		30.94	3205.06
30.96	238.312		30.96	3219.9
30.98	255.608		30.98	3277.87
31	217.712		31	3273.69
31.02	202.206		31.02	3225.41
31.04	226.445		31.04	3226.71
31.06	203.301		31.06	3216.82
31.08	195.952		31.08	3191.28
31.1	237.2		31.1	3242
31.12	269.77		31.12	3257.04
31.14	213.303		31.14	3255.05
31.16	156.885		31.16	3229.56
31.18	189.007		31.18	3226.26
31.2	200.863		31.2	3227.02
31.22	229.424		31.22	3209.76
31.24	227.639		31.24	3241.83
31.26	218.267		31.26	3248.31
31.28	214.622		31.28	3212.46
31.3	223.995		31.3	3227.37
31.32	190.844		31.32	3230.73
31.34	194.836		31.34	3226.84
31.36	251.765		31.36	3200.79
31.38	273.46		31.38	3198.92
31.4	274.154		31.4	3212.23
31.42	239.962		31.42	3230.54
31.44	215.664		31.44	3204.81
31.46	210.11		31.46	3230.12
31.48	294.808		31.48	3238.96
31.5	297.759		31.5	3248.2
31.52	274.328		31.52	3239.07
31.54	282.659		31.54	3231.53
31.56	323.272		31.56	3247.24
31.58	298.8		31.58	3291.64
31.6	249.856		31.6	3287.54
31.62	296.023		31.62	3272.35
31.64	304.701		31.64	3240.01
31.66	262.005		31.66	3248.99
31.68	273.113		31.68	3280.82
31.7	339.761		31.7	3277.01
31.72	323.446		31.72	3328.21
31.74	268.253		31.74	3301.39
31.76	265.823		31.76	3295.28
31.78	287.692		31.78	3294.86
31.8	274.501		31.8	3281.91
31.82	243.26		31.82	3284.8
31.84	243.781		31.84	3301.71
31.86	268.947		31.86	3303.99
31.88	260.79		31.88	3295.73
31.9	265.823		31.9	3284.04
31.92	241.698		31.92	3254.75
31.94	213.928		31.94	3285.1
31.96	178.174		31.96	3274.03
31.98	202.646		31.98	3257.52
32	205.424		32	3240.67
32.02	200.911		32.02	3249.16
32.04	226.598		32.04	3265.79
32.06	250.55		32.06	3260.12
32.08	229.028		32.08	3287.08
32.1	168.455		32.1	3260.21
32.12	139.99		32.12	3255.41
32.14	172.099		32.14	3247.73
32.16	201.258		32.16	3270.04
32.18	234.061		32.18	3260.27
32.2	244.301		32.2	3229.16
32.22	270.857		32.22	3252.13
32.24	232.152		32.24	3261.48
32.26	231.458		32.26	3259.96
32.28	195.53		32.28	3238
32.3	218.614		32.3	3224.33
32.32	185.637		32.32	3227.9
32.34	185.811		32.34	3211.39
32.36	149.71		32.36	3198.19
32.38	174.529		32.38	3234.39
32.4	173.314		32.4	3230.62
32.42	191.712		32.42	3191.5
32.44	181.645		32.44	3236.22
32.46	227.292		32.46	3227.74
32.48	233.367		32.48	3230.07
32.5	222.433		32.5	3199.06
32.52	196.051		32.52	3152.49
32.54	199.175		32.54	3142.98
32.56	198.297		32.56	3145.71
32.58	207.664		32.58	3192.79
32.6	217.064		32.6	3201.52
32.62	228.103		32.62	3173.94
32.64	208.037		32.64	3155.12
32.66	210.324		32.66	3194.92
32.68	201.677		32.68	3212.07
32.7	213.336		32.7	3201.91
32.72	218.747		32.72	3170.35
32.74	248.978		32.74	3155.83
32.76	262.199		32.76	3167.43
32.78	242.444		32.78	3137.56
32.8	253.93		32.8	3215.51
32.82	287.805		32.82	3209.88
32.84	254.165		32.84	3209.15
32.86	194.837		32.86	3215.38
32.88	203.546		32.88	3290.89
32.9	246.967		32.9	3300.09
32.92	227.385		32.92	3282.78
32.94	207.283		32.94	3291.3
32.96	225.711		32.96	3266.4
32.98	215.675		32.98	3246.63
33	197.308		33	3249.41
33.02	184.842		33.02	3272.83
33.04	191.642		33.04	3277.11
33.06	224.129		33.06	3312.52
33.08	240.995		33.08	3300.41
33.1	257.167		33.1	3306.91
33.12	268.826		33.12	3303.72
33.14	244.905		33.14	3308.61
33.16	219.422		33.16	3313.64
33.18	225.528		33.18	3348.57
33.2	266.866		33.2	3333.17
33.22	202.332		33.22	3274.83
33.24	161.922		33.24	3276.92
33.26	192.674		33.26	3267.41
33.28	263.344		33.28	3265.4
33.3	262.507		33.3	3272.51
33.32	235.289		33.32	3234.6
33.34	199.392		33.34	3227.5
33.36	200.985		33.36	3245.74
33.38	191.816		33.38	3234.67
33.4	216.84		33.4	3244.99
33.42	218.433		33.42	3207.46
33.44	220.199		33.44	3191.02
33.46	175.104		33.46	3199.15
33.48	174.614		33.48	3218.13
33.5	207.101		33.5	3253.82
33.52	201.404		33.52	3257.45
33.54	181.475		33.54	3266.45
33.56	205.283		33.56	3274.13
33.58	254.259		33.58	3237.86
33.6	222.527		33.6	3253.48
33.62	201.904		33.62	3247.62
33.64	200.894		33.64	3229.78
33.66	230.083		33.66	3228.93
33.68	239.659		33.68	3204.25
33.7	231.533		33.7	3191.71
33.72	235.382		33.72	3199.46
33.74	226.734		33.74	3202.81
33.76	226.071		33.76	3218.89
33.78	209.266		33.78	3221.29
33.8	209.817		33.8	3280.11
33.82	225.642		33.82	3254.28
33.84	241.467		33.84	3246.27
33.86	241.671		33.86	3226.06
33.88	205.427		33.88	3223.95
33.9	196.433		33.9	3204.05
33.92	184.314		33.92	3228.44
33.94	194.758		33.94	3270.06
33.96	185.764		33.96	3233.01
33.98	220.854		33.98	3243.56
34	260.631		34	3256.78
34.02	275.067		34.02	3253.14
34.04	169.398		34.04	3208.43
34.06	127.253		34.06	3196.22
34.08	164.079		34.08	3163.37
34.1	268.942		34.1	3203.01
34.12	239.467		34.12	3268.54
34.14	202.529		34.14	3246.71
34.16	184.162		34.16	3228.85
34.18	216.475		34.18	3227.71
34.2	193.788		34.2	3220.37
34.22	192.203		34.22	3219.22
34.24	201.774		34.24	3210.5
34.26	211.074		34.26	3188.35
34.28	239.47		34.28	3222.39
34.3	241.662		34.3	3230.49
34.32	232.052		34.32	3211.66
34.34	226.087		34.34	3211.59
34.36	240.602		34.36	3213.39
34.38	240.364		34.38	3222.87
34.4	218.258		34.4	3210.35
34.42	253.6		34.42	3184.75
34.44	228.717		34.44	3206.94
34.46	209.56		34.46	3218.11
34.48	186.412		34.48	3237.34
34.5	178.538		34.5	3253.88
34.52	210.93		34.52	3226.15
34.54	216.767		34.54	3195.78
34.56	248.118		34.56	3187.81
34.58	182.62		34.58	3220.17
34.6	181.688		34.6	3247.71
34.62	208.006		34.62	3241.66
34.64	235.885		34.64	3219.8
34.66	224.539		34.66	3225.02
34.68	172.059		34.68	3231.88
34.7	191.607		34.7	3242.33
34.72	222.611		34.72	3210.61
34.74	269.929		34.74	3193.3
34.76	255.806		34.76	3215.89
34.78	208.88		34.78	3198.37
34.8	193.89		34.8	3195.21
34.82	227.323		34.82	3214.37
34.84	260.236		34.84	3217.52
34.86	227.195		34.86	3222.28
34.88	179.054		34.88	3237.91
34.9	174.65		34.9	3267.77
34.92	182.57		34.92	3272.78
34.94	225.029		34.94	3216.2
34.96	244.057		34.96	3195.64
34.98	252.323		34.98	3239.75
35	193.769		35	3314.82
35.02	158.992		35.02	3276.32
35.04	192.946		35.04	3250.26
35.06	223.776		35.06	3311.17
35.08	238.464		35.08	3292.3
35.1	228.681		35.1	3259.41
35.12	238.162		35.12	3256.27
35.14	225.081		35.14	3254.95
35.16	209.049		35.16	3244.86
35.18	222.87		35.18	3219.36
35.2	261.336		35.2	3223
35.22	258.322		35.22	3219.24
35.24	247.149		35.24	3232.06
35.26	221.572		35.26	3228.63
35.28	211.788		35.28	3205.5
35.3	148.026		35.3	3207.19
35.32	181.633		35.32	3225.22
35.34	182.61		35.34	3196.88
35.36	227.846		35.36	3195.74
35.38	220.145		35.38	3243
35.4	271.629		35.4	3251.08
35.42	266.879		35.42	3236.03
35.44	249.111		35.44	3261.14
35.46	205.83		35.46	3271.2
35.48	176.781		35.48	3287.73
35.5	167.518		35.5	3264.85
35.52	160.164		35.52	3257.89
35.54	186.134		35.54	3232.85
35.56	212.451		35.56	3268.78
35.58	208.742		35.58	3256.68
35.6	200.347		35.6	3235.22
35.62	199.068		35.62	3232.16
35.64	209.591		35.64	3212.19
35.66	203.279		35.66	3224.94
35.68	218.488		35.68	3209.21
35.7	220.68		35.7	3210.54
35.72	234.674		35.72	3234.53
35.74	226.8		35.74	3265.58
35.76	234.025		35.76	3243.22
35.78	241.077		35.78	3231.3
35.8	250.385		35.8	3219.76
35.82	233.659		35.82	3246.79
35.84	259.109		35.84	3218.41
35.86	247.763		35.86	3194.09
35.88	214.375		35.88	3236.31
35.9	170.92		35.9	3273.66
35.92	185.782		35.92	3249.05
35.94	173.915		35.94	3258.93
35.96	201.274		35.96	3226.88
35.98	248.592		35.98	3218.94
36	277.867		36	3195.47
36.02	240.665		36.02	3190.3
36.04	220.333		36.04	3184.5
36.06	250.684		36.06	3155.16
36.08	267.924		36.08	3157.78
36.1	264.709		36.1	3166.82
36.12	238.063		36.12	3177.68
36.14	224.434		36.14	3224.8
36.16	209.59		36.16	3253.33
36.18	206.027		36.18	3254.4
36.2	196.737		36.2	3223.47
36.22	203.936		36.22	3250.96
36.24	224.498		36.24	3215.31
36.26	239.16		36.26	3244.15
36.28	246.011		36.28	3205.04
36.3	236.2		36.3	3207.57
36.32	236.804		36.32	3235.1
36.34	240.531		36.34	3223.72
36.36	214.752		36.36	3164.73
36.38	191.23		36.38	3172.91
36.4	237.654		36.4	3186.34
36.42	245.546		36.42	3191.69
36.44	261.77		36.44	3204.42
36.46	206.312		36.46	3230.05
36.48	154.499		36.48	3224.51
36.5	133.928		36.5	3181.69
36.52	194.584		36.52	3182.31
36.54	237.709		36.54	3220.42
36.56	217.658		36.56	3225.14
36.58	205.591		36.58	3164.17
36.6	165.06		36.6	3157.08
36.62	177.465		36.62	3174.39
36.64	196.466		36.64	3176.37
36.66	234.038		36.66	3204.62
36.68	226.31		36.68	3254.78
36.7	196.192		36.7	3234.5
36.72	185.861		36.72	3233.15
36.74	206.25		36.74	3200.15
36.76	204.771		36.76	3222.02
36.78	180.901		36.78	3208.12
36.8	213.266		36.8	3206.79
36.82	268.542		36.82	3240.25
36.84	239.118		36.84	3177.64
36.86	144.088		36.86	3165.64
36.88	172.288		36.88	3217.71
36.9	247.002		36.9	3198.2
36.92	293.599		36.92	3204.94
36.94	234.497		36.94	3197.5
36.96	261.829		36.96	3209.95
36.98	237.959		36.98	3172.9
37	254.877		37	3201.23
37.02	224.239		37.02	3213.29
37.04	227.619		37.04	3200.84
37.06	172.335		37.06	3180.82
37.08	180.401		37.08	3208.1
37.1	198.708		37.1	3254.8
37.12	237.841		37.12	3264.01
37.14	233.064		37.14	3214.38
37.16	210.41		37.16	3231.58
37.18	191.747		37.18	3259.07
37.2	212.831		37.2	3267.84
37.22	246.064		37.22	3247.28
37.24	254.824		37.24	3256.11
37.26	231.302		37.26	3253.99
37.28	229.822		37.28	3259.85
37.3	207.341		37.3	3251.18
37.32	188.158		37.32	3289.2
37.34	184.596		37.34	3280.12
37.36	229.284		37.36	3272.24
37.38	221.209		37.38	3262.86
37.4	207.232		37.4	3236.67
37.42	214.261		37.42	3231.53
37.44	199.927		37.44	3247.62
37.46	209.002		37.46	3249.59
37.48	249.823		37.48	3279.86
37.5	266.175		37.5	3248.21
37.52	239.483		37.52	3219.56
37.54	225.982		37.54	3219.06
37.56	195.819		37.56	3238.84
37.58	183.533		37.58	3255.14
37.6	229.216		37.6	3214.91
37.62	267.784		37.62	3251.27
37.64	218.529		37.64	3251.2
37.66	193.052		37.66	3217.45
37.68	247.24		37.68	3199.24
37.7	291.535		37.7	3209.54
37.72	245.231		37.72	3257.14
37.74	202.398		37.74	3273.8
37.76	232.461		37.76	3255.79
37.78	231.63		37.78	3239.08
37.8	218.302		37.8	3227.64
37.82	239.861		37.82	3247.38
37.84	276.866		37.84	3256.35
37.86	230.215		37.86	3273.87
37.88	217.581		37.88	3335.34
37.9	237.231		37.9	3351.39
37.92	260.698		37.92	3351.59
37.94	286.075		37.94	3363.01
37.96	301.386		37.96	3374.19
37.98	334.92		37.98	3399.45
38	311.178		38	3465.34
38.02	348.358		38.02	3507.14
38.04	408.794		38.04	3588.56
38.06	528.763		38.06	3684.77
38.08	534.353		38.08	3783.24
38.1	563.549		38.1	3935.54
38.12	574.346		38.12	4048.96
38.14	655.437		38.14	4171.06
38.16	760.999		38.16	4378.93
38.18	1026.76		38.18	4554.38
38.2	1201.05		38.2	4746.7
38.22	1291.34		38.22	5040.88
38.24	1426.24		38.24	5295.07
38.26	1656.94		38.26	5518.75
38.28	1886.25		38.28	5843.85
38.3	2146.63		38.3	6270.93
38.32	2474.88		38.32	6433.87
38.34	2749.49		38.34	6769.75
38.36	2927.25		38.36	7081.76
38.38	3186.94		38.38	7280.49
38.4	3361.58		38.4	7519.19
38.42	3471.48		38.42	7772.28
38.44	3488.35		38.44	8027.96
38.46	3653.62		38.46	8234.31
38.48	3778.8		38.48	8319.76
38.5	3651.61		38.5	8366.54
38.52	3448.06		38.52	8375.21
38.54	3091.95		38.54	8370.47
38.56	2969.62		38.56	8218.84
38.58	2699.94		38.58	8016.72
38.6	2375.42		38.6	7855.63
38.62	1822.49		38.62	7569.69
38.64	1593.07		38.64	7178.16
38.66	1526.29		38.66	6812.38
38.68	1315.97		38.68	6455.98
38.7	1077.18		38.7	6142.65
38.72	865.298		38.72	5595.88
38.74	790.877		38.74	5213.82
38.76	639.74		38.76	4723.32
38.78	533.21		38.78	4456.52
38.8	416.265		38.8	4179.19
38.82	390.442		38.82	3994.68
38.84	387.181		38.84	3818.08
38.86	359.968		38.86	3641.63
38.88	294.225		38.88	3481.67
38.9	278.294		38.9	3456.45
38.92	305.406		38.92	3411.26
38.94	305.964		38.94	3398.23
38.96	266.254		38.96	3341.73
38.98	295.103		38.98	3333.87
39	293.057		39	3338.44
39.02	263.761		39.02	3318.43
39.04	246.268		39.04	3306.66
39.06	282.753		39.06	3275.84
39.08	282.443		39.08	3295.78
39.1	273.107		39.1	3315.54
39.12	243.118		39.12	3323.78
39.14	234.65		39.14	3326.77
39.16	216.983		39.16	3318.2
39.18	218.061		39.18	3293.37
39.2	211.85		39.2	3290.25
39.22	231.672		39.22	3301.06
39.24	239.867		39.24	3302.26
39.26	236.606		39.26	3284.56
39.28	289.753		39.28	3289.68
39.3	282.5		39.3	3288.25
39.32	205.475		39.32	3266.74
39.34	157.435		39.34	3280.02
39.36	223.772		39.36	3257.38
39.38	251.753		39.38	3273.13
39.4	194.688		39.4	3266.35
39.42	212.948		39.42	3262.43
39.44	289.873		39.44	3255.62
39.46	270.124		39.46	3268.52
39.48	204.207		39.48	3276.73
39.5	203.376		39.5	3259.63
39.52	256.349		39.52	3246.57
39.54	237.121		39.54	3265.59
39.56	219.28		39.56	3304.53
39.58	160.653		39.58	3317.47
39.6	168.326		39.6	3243.47
39.62	198.042		39.62	3252.19
39.64	280.695		39.64	3258.88
39.66	187.008		39.66	3248.97
39.68	179.755		39.68	3246.77
39.7	161.741		39.7	3301.47
39.72	203.086		39.72	3291.06
39.74	168.584		39.74	3322.59
39.76	167.232		39.76	3315.63
39.78	165.186		39.78	3292.45
39.8	153.594		39.8	3276.68
39.82	210.906		39.82	3250.81
39.84	241.49		39.84	3245.22
39.86	239.618		39.86	3232.5
39.88	178.56		39.88	3251.52
39.9	157.943		39.9	3218.7
39.92	171.344		39.92	3245.38
39.94	206.788		39.94	3263.98
39.96	248.132		39.96	3216.46
39.98	243.483		39.98	3192.34
40	243.52		40	3201.51
40.02	228.63		40.02	3195.23
40.04	210.096		40.04	3202.68
40.06	208.571		40.06	3200.48
40.08	238.286		40.08	3194.7
40.1	226		40.1	3226.21
40.12	190.804		40.12	3240.83
40.14	166.715		40.14	3204.12
40.16	203.2		40.16	3201.42
40.18	200.981		40.18	3202.98
40.2	254.127		40.2	3199.63
40.22	265.599		40.22	3210.55
40.24	263.578		40.24	3206.09
40.26	231.959		40.26	3194.54
40.28	237.242		40.28	3207.11
40.3	236.746		40.3	3229.47
40.32	194.733		40.32	3229.54
40.34	176.324		40.34	3231.36
40.36	129.972		40.36	3238.37
40.38	105.836		40.38	3246.68
40.4	103.916		40.4	3256.97
40.42	170.032		40.42	3259.06
40.44	220.354		40.44	3240.06
40.46	248.286		40.46	3253.62
40.48	191.694		40.48	3284.7
40.5	189.6		40.5	3212.68
40.52	240.27		40.52	3259.28
40.54	242.342		40.54	3298.84
40.56	226.016		40.56	3263.71
40.58	192.507		40.58	3307.3
40.6	236.754		40.6	3290.08
40.62	221.123		40.62	3288.06
40.64	216.599		40.64	3280.53
40.66	215.026		40.66	3296.88
40.68	257.017		40.68	3361.36
40.7	263.949		40.7	3372.74
40.72	234.953		40.72	3333.84
40.74	231.644		40.74	3339.39
40.76	268.949		40.76	3352.26
40.78	297.402		40.78	3335.92
40.8	304.507		40.8	3327.36
40.82	272.04		40.82	3350.17
40.84	239.052		40.84	3345.33
40.86	238.52		40.86	3316.98
40.88	237.468		40.88	3343.13
40.9	252.557		40.9	3293.6
40.92	235.884		40.92	3284.89
40.94	204.458		40.94	3264.78
40.96	155.676		40.96	3257.34
40.98	171.112		40.98	3252.94
41	187.242		41	3296.5
41.02	228.539		41.02	3257.71
41.04	263.761		41.04	3263.94
41.06	274.511		41.06	3231.84
41.08	242.218		41.08	3260.15
41.1	204.544		41.1	3246.37
41.12	215.294		41.12	3212.42
41.14	239.061		41.14	3236.9
41.16	258.836		41.16	3239.64
41.18	255.353		41.18	3241.38
41.2	269.748		41.2	3225.33
41.22	280.151		41.22	3222.26
41.24	266.081		41.24	3211.45
41.26	288.807		41.26	3185.71
41.28	285.325		41.28	3232.48
41.3	235.154		41.3	3214.18
41.32	166.76		41.32	3276.12
41.34	190.18		41.34	3296.65
41.36	190.863		41.36	3247.62
41.38	189.29		41.38	3258.74
41.4	189.105		41.4	3234.13
41.42	220.856		41.42	3206.84
41.44	240.805		41.44	3276.65
41.46	243.571		41.46	3274.55
41.48	228.987		41.48	3253.3
41.5	210.045		41.5	3259.97
41.52	207.347		41.52	3250.23
41.54	194.684		41.54	3247.22
41.56	187.724		41.56	3246.94
41.58	222.601		41.58	3224.94
41.6	248.28		41.6	3211.13
41.62	232.65		41.62	3223.05
41.64	230.732		41.64	3240.67
41.66	253.633		41.66	3226.24
41.68	243.558		41.68	3238.05
41.7	241.292		41.7	3236.32
41.72	267.491		41.72	3231.12
41.74	258.804		41.74	3239.8
41.76	228.422		41.76	3229.28
41.78	277.357		41.78	3241.17
41.8	322.127		41.8	3212.15
41.82	278.901		41.82	3245.66
41.84	251.296		41.84	3202.19
41.86	279.751		41.86	3202.57
41.88	297.966		41.88	3232.73
41.9	265.848		41.9	3220.5
41.92	241.54		41.92	3225
41.94	213.067		41.94	3237.25
41.96	176.263		41.96	3265.72
41.98	176.601		41.98	3263.04
42	197.94		42	3251.22
42.02	221.709		42.02	3253.18
42.04	255.892		42.04	3266.31
42.06	261.437		42.06	3252.21
42.08	211.789		42.08	3200.81
42.1	170.646		42.1	3211.36
42.12	215.416		42.12	3239.04
42.14	247.169		42.14	3259.53
42.16	232.407		42.16	3217.83
42.18	222.852		42.18	3242.89
42.2	234.993		42.2	3198.34
42.22	254.943		42.22	3265
42.24	245.388		42.24	3224.89
42.26	231.147		42.26	3211.21
42.28	193.996		42.28	3231.19
42.3	209.608		42.3	3206.87
42.32	216.715		42.32	3216.85
42.34	213.061		42.34	3238.63
42.36	213.572		42.36	3227.15
42.38	261.987		42.38	3234.21
42.4	297.732		42.4	3229.63
42.42	279.846		42.42	3241.47
42.44	254.671		42.44	3237.59
42.46	222.726		42.46	3190.87
42.48	224.453		42.48	3160.35
42.5	243.015		42.5	3177.03
42.52	226.865		42.52	3175.42
42.54	237.269		42.54	3244.23
42.56	242.988		42.56	3247.06
42.58	274.915		42.58	3230.99
42.6	234.292		42.6	3235.74
42.62	234.283		42.62	3204.75
42.64	180.99		42.64	3227.08
42.66	205.974		42.66	3228.01
42.68	230.958		42.68	3235.09
42.7	260.108		42.7	3275.45
42.72	268.256		42.72	3239.77
42.74	237.18		42.74	3217.9
42.76	226.41		42.76	3208.9
42.78	214.946		42.78	3205.64
42.8	252.773		42.8	3219.51
42.82	193.579		42.82	3228.67
42.84	240.085		42.84	3197.98
42.86	241.465		42.86	3206.62
42.88	234.166		42.88	3206.34
42.9	201.18		42.9	3196.62
42.92	283.96		42.92	3191.58
42.94	285.513		42.94	3230.52
42.96	238.816		42.96	3225.76
42.98	222.319		42.98	3238.6
43	219.899		43	3212.74
43.02	222.795		43.02	3189.67
43.04	207.493		43.04	3199.88
43.06	242.565		43.06	3231.66
43.08	228.496		43.08	3215.53
43.1	234.397		43.1	3229.49
43.12	240.125		43.12	3254.7
43.14	242.034		43.14	3248.97
43.16	228.149		43.16	3245.93
43.18	249.671		43.18	3252.49
43.2	218.603		43.2	3187.52
43.22	232.835		43.22	3199.15
43.24	192.742		43.24	3247.42
43.26	219.124		43.26	3217.57
43.28	197.255		43.28	3191.45
43.3	291.152		43.3	3195.5
43.32	278.829		43.32	3205.8
43.34	281.259		43.34	3181.24
43.36	261.299		43.36	3206.82
43.38	273.969		43.38	3222.43
43.4	248.976		43.4	3255.28
43.42	228.496		43.42	3230.51
43.44	236.306		43.44	3195.39
43.46	247.414		43.46	3233.95
43.48	240.992		43.48	3238.24
43.5	188.924		43.5	3195.44
43.52	202.809		43.52	3169.52
43.54	249.15		43.54	3201.35
43.56	253.142		43.56	3223.9
43.58	265.638		43.58	3214.37
43.6	284.73		43.6	3217.05
43.62	300.524		43.62	3213.6
43.64	276.746		43.64	3222.32
43.66	257.307		43.66	3235.66
43.68	248.629		43.68	3222.04
43.7	240.819		43.7	3200.55
43.72	255.051		43.72	3235.45
43.74	241.166		43.74	3224.93
43.76	271.019		43.76	3209.3
43.78	285.077		43.78	3209.21
43.8	234.744		43.8	3219.84
43.82	217.562		43.82	3225.23
43.84	218.95		43.84	3228.6
43.86	269.63		43.86	3224.93
43.88	238.389		43.88	3204.33
43.9	245.679		43.9	3209.84
43.92	227.455		43.92	3222.41
43.94	217.388		43.94	3202.89
43.96	224.678		43.96	3238.48
43.98	263.729		43.98	3236.85
44	259.39		44	3205.89
44.02	226.066		44.02	3196.71
44.04	230.579		44.04	3214.79
44.06	246.547		44.06	3249.01
44.08	216.867		44.08	3241.93
44.1	242.728		44.1	3239.36
44.12	240.819		44.12	3208.14
44.14	271.019		44.14	3188.32
44.16	254.877		44.16	3156.64
44.18	281.606		44.18	3199.55
44.2	241.339		44.2	3234.54
44.22	250.886		44.22	3218.59
44.24	234.05		44.24	3198.2
44.26	234.074		44.26	3213.58
44.28	234.356		44.28	3189.81
44.3	280.639		44.3	3173.29
44.32	293.284		44.32	3202.89
44.34	272.251		44.34	3176.97
44.36	249.49		44.36	3182.57
44.38	235.234		44.38	3178.42
44.4	212.126		44.4	3189.11
44.42	246.12		44.42	3205.66
44.44	224.921		44.44	3218.59
44.46	191.399		44.46	3247.39
44.48	189.466		44.48	3232.86
44.5	279		44.5	3210.69
44.52	273.769		44.52	3244.34
44.54	266.628		44.54	3264.24
44.56	238.66		44.56	3280.13
44.58	221.801		44.58	3258.66
44.6	197.478		44.6	3239.29
44.62	243.448		44.62	3227.25
44.64	267.028		44.64	3227.21
44.66	271.864		44.66	3251.17
44.68	286.245		44.68	3291.83
44.7	301.494		44.7	3250.58
44.72	268.84		44.72	3221.18
44.74	244.517		44.74	3232.44
44.76	236.856		44.76	3239.04
44.78	257.833		44.78	3221.85
44.8	257.982		44.8	3236.64
44.82	212.311		44.82	3208.44
44.84	163.169		44.84	3181.38
44.86	209.833		44.86	3189.44
44.88	271.597		44.88	3191.5
44.9	246.406		44.9	3190.52
44.92	197.438		44.92	3202.46
44.94	184.396		44.94	3218.52
44.96	180.207		44.96	3219.51
44.98	196.497		44.98	3190.17
45	196.82		45	3184.45
45.02	213.631		45.02	3178.01
45.04	187.573		45.04	3162.3
45.06	206.467		45.06	3203.9
45.08	222.41		45.08	3222.91
45.1	236.618		45.1	3213.91
45.12	196.848		45.12	3216.02
45.14	187.105		45.14	3203.21
45.16	199.924		45.16	3180.42
45.18	215		45.18	3187.37
45.2	211.157		45.2	3231.58
45.22	268.235		45.22	3233
45.24	272.55		45.24	3193.35
45.26	239.028		45.26	3229.33
45.28	153.438		45.28	3177.86
45.3	187.546		45.3	3181.23
45.32	219.98		45.32	3191.77
45.34	245.812		45.34	3213.57
45.36	268.767		45.36	3223.84
45.38	278.653		45.38	3206.32
45.4	238.378		45.4	3239.26
45.42	219.103		45.42	3258.52
45.44	248.774		45.44	3285.36
45.46	227.937		45.46	3280.42
45.48	218.209		45.48	3256.94
45.5	224.448		45.5	3261.28
45.52	247.175		45.52	3275.55
45.54	233.281		45.54	3297.78
45.56	264.687		45.56	3316.89
45.58	286.894		45.58	3334.49
45.6	321.771		45.6	3320.49
45.62	310.307		45.62	3325.13
45.64	280.445		45.64	3326.65
45.66	252.666		45.66	3327.78
45.68	261.162		45.68	3354.41
45.7	272.955		45.7	3384.92
45.72	270.863		45.72	3387.34
45.74	260.093		45.74	3387.02
45.76	294.45		45.76	3385.3
45.78	288.713		45.78	3409.39
45.8	301.375		45.8	3395.65
45.82	273.943		45.82	3386.42
45.84	291.811		45.84	3391.58
45.86	291.628		45.86	3349.56
45.88	316.786		45.88	3391.15
45.9	330.835		45.9	3380.19
45.92	332.215		45.92	3407.35
45.94	346.611		45.94	3421.38
45.96	341.395		45.96	3481.38
45.98	342.428		45.98	3464.16
46	405.943		46	3480.14
46.02	456.787		46.02	3536.06
46.04	539.221		46.04	3609.34
46.06	478.638		46.06	3677.21
46.08	525.318		46.08	3718.82
46.1	618.859		46.1	3771.76
46.12	765.857		46.12	3901.11
46.14	781.99		46.14	3989.98
46.16	898.962		46.16	4071.22
46.18	1062.62		46.18	4305.94
46.2	1266.38		46.2	4459.44
46.22	1398.27		46.22	4563.75
46.24	1594.91		46.24	4713.23
46.26	1809.25		46.26	4918.49
46.28	2093.36		46.28	5105.58
46.3	2221.1		46.3	5344.36
46.32	2500.52		46.32	5616.07
46.34	2830.11		46.34	5874.25
46.36	3217.15		46.36	6164.61
46.38	3417.6		46.38	6454.71
46.4	3887.08		46.4	6736.77
46.42	4263.35		46.42	7016.02
46.44	4569.16		46.44	7338.44
46.46	4769.79		46.46	7570.7
46.48	4920.95		46.48	7795.19
46.5	5072.29		46.5	8036.34
46.52	5331.76		46.52	8275.67
46.54	5605.46		46.54	8398.6
46.56	5665.67		46.56	8509.16
46.58	5410.01		46.58	8656.81
46.6	5369.56		46.6	8711.57
46.62	5161.62		46.62	8668.48
46.64	5058.17		46.64	8618.54
46.66	4574.96		46.66	8404.32
46.68	4191.9		46.68	8169.6
46.7	3785.06		46.7	8018.5
46.72	3505.97		46.72	7860.22
46.74	3185.73		46.74	7593.58
46.76	2703.92		46.76	7212.13
46.78	2367.02		46.78	6906.49
46.8	2000.1		46.8	6477.33
46.82	1686.29		46.82	6094.32
46.84	1366.58		46.84	5859.12
46.86	1191.27		46.86	5334.94
46.88	1035.41		46.88	5016.5
46.9	881.793		46.9	4684.23
46.92	815.657		46.92	4476.7
46.94	728.867		46.94	4269.82
46.96	605.976		46.96	4080.96
46.98	492.63		46.98	3881.06
47	431.701		47	3719.49
47.02	388.475		47.02	3589.14
47.04	347.332		47.04	3489.25
47.06	363.29		47.06	3411.71
47.08	361.893		47.08	3365.88
47.1	360.322		47.1	3363.05
47.12	306.682		47.12	3353.96
47.14	238.983		47.14	3328.54
47.16	229.949		47.16	3290.44
47.18	298.324		47.18	3254.9
47.2	312.373		47.2	3296.2
47.22	277.999		47.22	3291.76
47.24	254.038		47.24	3283.7
47.26	289.783		47.26	3272.87
47.28	296.89		47.28	3258.02
47.3	250.193		47.3	3266.96
47.32	188.222		47.32	3266.67
47.34	205.917		47.34	3257.53
47.36	218.925		47.36	3249.93
47.38	201.907		47.38	3272.61
47.4	172.566		47.4	3297.38
47.42	227.055		47.42	3294.38
47.44	224.79		47.44	3280.99
47.46	215.756		47.46	3231.16
47.48	221.127		47.48	3172.32
47.5	261.038		47.5	3197.51
47.52	240.548		47.52	3201.21
47.54	233.076		47.54	3225.45
47.56	241.398		47.56	3255.63
47.58	234.273		47.58	3224.09
47.6	216.387		47.6	3214.19
47.62	244.148		47.62	3225.82
47.64	254.379		47.64	3182.79
47.66	264.958		47.66	3208.38
47.68	271.544		47.68	3214.76
47.7	250.707		47.7	3167.32
47.72	177.108		47.72	3177.98
47.74	168.074		47.74	3189.01
47.76	186.462		47.76	3188.16
47.78	220.992		47.78	3196.01
47.8	211.784		47.8	3189.17
47.82	185.394		47.82	3197.47
47.84	165.078		47.84	3195.55
47.86	206.203		47.86	3194.95
47.88	199.946		47.88	3218.2
47.9	221.285		47.9	3218.38
47.92	252.171		47.92	3236.79
47.94	269.865		47.94	3236.64
47.96	210.844		47.96	3207.81
47.98	211.356		47.98	3175.25
48	226.794		48	3191.54
48.02	205.264		48.02	3245.44
48.04	192.758		48.04	3274.34
48.06	194.485		48.06	3236.11
48.08	219.642		48.08	3229.54
48.1	203.145		48.1	3223.03
48.12	204.351		48.12	3193.85
48.14	219.963		48.14	3240.59
48.16	233.318		48.16	3197.96
48.18	216.3		48.18	3210.84
48.2	180.19		48.2	3261.83
48.22	163.692		48.22	3264.87
48.24	175.485		48.24	3258.91
48.26	183.981		48.26	3251.79
48.28	189.526		48.28	3280.21
48.3	178.062		48.3	3230.75
48.32	213.984		48.32	3197.05
48.34	195.575		48.34	3191.92
48.36	197.248		48.36	3237.69
48.38	148.355		48.38	3231.25
48.4	155.669		48.4	3219.02
48.42	166.115		48.42	3213.21
48.44	195.305		48.44	3225.1
48.46	155.765		48.46	3223.03
48.48	188.948		48.48	3236.41
48.5	215.882		48.5	3237.43
48.52	231.708		48.52	3266.77
48.54	253.956		48.54	3238.38
48.56	258.153		48.56	3241.32
48.58	198.133		48.58	3282.92
48.6	142.972		48.6	3269.54
48.62	190.734		48.62	3261.17
48.64	216.8		48.64	3295.56
48.66	208.154		48.66	3316.46
48.68	219.294		48.68	3294.84
48.7	211.863		48.7	3303.07
48.72	238.277		48.72	3304.62
48.74	221.647		48.74	3299.58
48.76	241.291		48.76	3292.03
48.78	229.695		48.78	3277.25
48.8	231.289		48.8	3255.94
48.82	194.352		48.82	3249.98
48.84	187.441		48.84	3257.97
48.86	205.35		48.86	3232.26
48.88	256.757		48.88	3251.8
48.9	267.897		48.9	3254.51
48.92	234.084		48.92	3253.59
48.94	177.188		48.94	3292.98
48.96	234.495		48.96	3280.53
48.98	232.098		48.98	3297.39
49	214.947		49	3250.24
49.02	173.671		49.02	3257.84
49.04	189.15		49.04	3305.78
49.06	161.759		49.06	3304.44
49.08	193.554		49.08	3234.6
49.1	237.323		49.1	3203.68
49.12	202.643		49.12	3196.01
49.14	137.068		49.14	3192.87
49.16	154.457		49.16	3201.68
49.18	182.259		49.18	3220.55
49.2	188.365		49.2	3225.42
49.22	184.405		49.22	3234.74
49.24	210.645		49.24	3206.42
49.26	196.272		49.26	3217.42
49.28	210.709		49.28	3216.67
49.3	245.627		49.3	3220.72
49.32	217.716		49.32	3228.56
49.34	209.243		49.34	3263.53
49.36	182.72		49.36	3258.94
49.38	198.894		49.38	3244.95
49.4	170.809		49.4	3313.66
49.42	179.519		49.42	3240.09
49.44	141.367		49.44	3256.32
49.46	179.583		49.46	3288.42
49.48	191.764		49.48	3275.45
49.5	208.111		49.5	3269.87
49.52	169.96		49.52	3281.5
49.54	174.851		49.54	3268.84
49.56	179.917		49.56	3268.67
49.58	227.331		49.58	3233.26
49.6	229.62		49.6	3246.6
49.62	191.468		49.62	3277.38
49.64	167.375		49.64	3268.28
49.66	195.697		49.66	3258.5
49.68	210.135		49.68	3262.45
49.7	214.506		49.7	3239.54
49.72	194.058		49.72	3257.21
49.74	201.379		49.74	3247.83
49.76	193.601		49.76	3251.41
49.78	195.195		49.78	3214.89
49.8	167.631		49.8	3182.32
49.82	157.944		49.82	3209.72
49.84	191.994		49.84	3241.63
49.86	198.101		49.86	3218.35
49.88	202.819		49.88	3231.76
49.9	186.709		49.9	3207.27
49.92	175.633		49.92	3248.8
49.94	152.582		49.94	3296.6
[truncated: 503 more rows]

## Sheet: Figure 3 a
	Y123			Y123+Y211
Temperature K	Moment		Temperature K	Moment
10.0142	-0.88354		10.0029	-1.38826
10.498	-0.88241		10.0022	-1.38845
11.0188	-0.88101		10.5137	-1.38614
11.5107	-0.87934		11.0109	-1.38644
12.0034	-0.87765		11.5085	-1.3877
12.4998	-0.87567		12.0099	-1.3876
13.0117	-0.87488		12.5018	-1.39742
13.5004	-0.87311		13.0016	-1.39725
14.0039	-0.87296		13.5177	-1.39514
14.4987	-0.87063		14.0012	-1.39782
14.9958	-0.86955		14.5122	-1.39763
15.5006	-0.86724		15.0088	-1.39792
15.9851	-0.86637		15.5091	-1.39765
16.4925	-0.86452		16.0052	-1.39807
16.9819	-0.8623		16.5042	-1.39907
17.4903	-0.86097		17.0049	-1.3963
17.9809	-0.85777		17.5175	-1.39431
18.4751	-0.85736		18.013	-1.39424
18.9803	-0.85568		18.5098	-1.39489
19.4725	-0.85318		19.009	-1.39492
19.9724	-0.85182		19.5061	-1.39486
20.4691	-0.8499		20.0054	-1.39491
20.9648	-0.84827		20.5013	-1.39519
21.4613	-0.84743		21.0033	-1.39567
21.9596	-0.84552		21.5038	-1.39691
22.4558	-0.84411		22.0181	-1.39618
22.9458	-0.84168		22.512	-1.39388
23.4507	-0.84005		23.0116	-1.39423
23.9363	-0.83861		23.5085	-1.39552
24.4411	-0.83693		24.008	-1.39502
24.9386	-0.83505		24.5029	-1.39613
25.4242	-0.83297		25.0077	-1.397
25.9216	-0.83181		25.5063	-1.39784
26.4202	-0.83		26.0013	-1.39976
26.9042	-0.82822		26.516	-1.40049
27.407	-0.82615		27.0123	-1.39778
27.908	-0.82513		27.5092	-1.39851
28.4024	-0.82339		28.0192	-1.39766
28.8909	-0.82143		28.5033	-1.39758
29.3963	-0.8197		29.0116	-1.39799
29.8854	-0.81772		29.5127	-1.39891
30.3876	-0.81616		30.0116	-1.39858
30.8748	-0.81409		30.509	-1.39822
31.3759	-0.81268		31.0061	-1.39734
31.8634	-0.81139		31.5049	-1.39808
32.3635	-0.80901		32.0016	-1.39921
32.8544	-0.80682		32.5153	-1.39925
33.3516	-0.80483		33.0088	-1.39867
33.8404	-0.80413		33.5095	-1.39758
34.3383	-0.8023		34.0055	-1.39259
34.8284	-0.80028		34.5049	-1.39373
36.083	-0.79593		35.0002	-1.39269
36.5763	-0.79324		35.5144	-1.3948
37.0752	-0.79162		36.0097	-1.39178
37.5635	-0.78989		36.5107	-1.39836
38.0581	-0.78804		37.0081	-1.39578
38.554	-0.78647		37.5176	-1.39479
39.0466	-0.78499		38.0016	-1.39165
39.5367	-0.78288		38.5145	-1.39579
40.034	-0.7814		39.0036	-1.39166
40.5276	-0.78		39.5172	-1.39176
41.0174	-0.77815		40.0125	-1.39096
41.5157	-0.77708		40.6791	-1.39091
42.0059	-0.77506		41.0026	-1.39053
42.4968	-0.77336		41.5048	-1.39253
42.9932	-0.7711		42.0177	-1.39331
43.4863	-0.76814		42.5078	-1.39336
43.9756	-0.76676		43.0083	-1.3933
44.4646	-0.76531		43.5033	-1.39326
44.9627	-0.7622		44.0172	-1.39364
45.4546	-0.76206		44.5179	-1.39315
45.9459	-0.76046		45.0153	-1.39274
46.4386	-0.75733		45.5054	-1.39396
46.933	-0.75767		46.0015	-1.39246
47.4317	-0.75535		46.501	-1.39227
47.9146	-0.7534		47.0098	-1.39195
48.4042	-0.75184		47.5052	-1.39062
48.8997	-0.75037		48.0028	-1.39267
49.3864	-0.74825		48.5134	-1.39258
49.8832	-0.74631		49.0102	-1.39102
50.3694	-0.74454		49.5055	-1.3904
50.8628	-0.74325		50.0045	-1.39127
51.3485	-0.74172		50.5131	-1.38531
51.8474	-0.73981		51.0093	-1.38479
52.3408	-0.73905		51.5045	-1.38467
52.8242	-0.73749		52.0015	-1.38593
53.326	-0.73567		52.5128	-1.38584
53.8175	-0.7339		53.0098	-1.38461
54.3085	-0.73088		53.5074	-1.38579
54.8026	-0.72923		54.0128	-1.3859
55.2961	-0.72817		54.5087	-1.38683
55.7849	-0.72601		55.0094	-1.38707
56.2691	-0.72454		55.6853	-1.38756
56.7676	-0.7222		56.0181	-1.38711
57.2616	-0.72081		56.5094	-1.38693
57.7492	-0.71858		57.0041	-1.38688
58.245	-0.71591		57.5016	-1.3861
58.7366	-0.71391		58.0145	-1.38587
59.2343	-0.7115		58.5085	-1.3869
59.7318	-0.71049		59.0084	-1.38441
60.2109	-0.7084		59.5021	-1.38464
61.4797	-0.70248		60.005	-1.38385
61.9721	-0.69991		60.5023	-1.38443
62.463	-0.6979		61.0018	-1.38674
62.951	-0.69587		61.5132	-1.38604
63.4563	-0.69229		62.0083	-1.38599
63.9441	-0.68908		62.5011	-1.38647
64.4467	-0.68659		63.0191	-1.38617
64.9337	-0.68411		63.5192	-1.38536
65.4258	-0.68179		64.0108	-1.38395
65.9317	-0.67804		64.5115	-1.38446
66.4197	-0.67654		65.0109	-1.38494
66.9192	-0.67381		65.5044	-1.38388
67.4165	-0.67096		66.0018	-1.38414
67.9134	-0.66791		66.5186	-1.3845
68.3988	-0.66504		67.0129	-1.38445
68.8904	-0.66208		67.5128	-1.38394
69.3915	-0.65871		68.0117	-1.38327
69.8899	-0.65458		68.5047	-1.38223
70.3788	-0.65104		69.0063	-1.38038
70.8782	-0.6475		69.5025	-1.37712
71.3738	-0.64413		70.0039	-1.37649
71.872	-0.63969		70.5152	-1.37316
72.3722	-0.63605		71.147	-1.37075
72.865	-0.6314		71.5097	-1.3684
73.3598	-0.62678		72.0113	-1.36514
73.8571	-0.62225		72.5053	-1.36029
74.3445	-0.6168		73.0075	-1.35518
74.8421	-0.61171		73.5065	-1.35006
75.3389	-0.60625		74.0173	-1.34506
75.8415	-0.59978		74.5008	-1.33726
76.3261	-0.59293		75.015	-1.32802
76.8241	-0.5863		75.5103	-1.30932
77.3253	-0.57833		76.0089	-1.29738
77.8248	-0.57046		76.51	-1.28573
78.3175	-0.56161		77.0065	-1.27256
78.8159	-0.55181		77.5065	-1.25684
79.3093	-0.54209		78.0038	-1.241
79.8083	-0.52986		78.5019	-1.22147
80.3029	-0.51668		79.0142	-1.19629
80.7996	-0.50207		79.5008	-1.16693
81.3046	-0.48527		80.0136	-1.11002
81.7881	-0.46611		80.5122	-0.95706
82.2939	-0.44461		81.0071	-0.78552
82.7899	-0.41986		81.5076	-0.6592
83.2828	-0.39171		82.002	-0.53982
83.7718	-0.36039		82.502	-0.42011
84.2691	-0.32539		83.0191	-0.32487
84.7777	-0.2873		83.5122	-0.2729
85.2705	-0.2462		84.0152	-0.23627
85.7668	-0.2032		84.5134	-0.19918
87.099	-0.09138		85.0161	-0.16011
87.5866	-0.05636		85.5076	-0.12155
88.0768	-0.02798		86.1774	-0.05934
88.5745	-0.0087		86.5088	-0.05098
89.0698	-0.000753154		87.0018	-0.02234
89.5753	0.000159		87.5036	-0.00444
90.0687	0.000168787		88.0056	0.000118846
90.5607	0.000156822		88.5118	0.000310105
91.059	0.000162779		89.0113	0.00032208
91.5536	0.000168271		89.5131	0.000332066
92.0606	0.000166032		90.0098	0.000335274
92.5524	0.000162485		90.5078	0.000342134
93.0504	0.000159021		91.0049	0.000328909
93.5496	0.000170587		91.5068	0.000336002
94.0406	0.000158891		92.0083	0.000336584
94.5419	0.000165991		92.5008	0.000335897
95.0306	0.000160617		93.0127	0.000327138
95.5309	0.000158641		93.5103	0.000331418
96.0271	0.000164681		94.0139	0.000352823
96.523	0.000145421		94.5099	0.000337283
97.0273	0.00016051		95.0046	0.000342085
97.5181	0.000164283		95.5127	0.00032802
98.0131	0.000160037		96.004	0.000329453
98.5113	0.000152118		96.5016	0.000333838
99.0057	0.000152358		97.011	0.000331997
99.5074	0.000163024		97.5018	0.000340135
100.005	0.000149315		98.0099	0.000332646
100.501	0.000145817		98.5053	0.000346934
100.998	0.000156557		99.0113	0.000315827
101.494	0.000142323		99.5103	0.000318694
101.983	0.00015533		100.106	0.000346516
102.487	0.000142755
102.988	0.000152997
103.478	0.000151876
103.98	0.000150399
104.474	0.000150029
104.976	0.000149642
105.478	0.000154324
105.976	0.000137306
106.478	0.000155127
106.974	0.000143112
107.473	0.000150727
107.964	0.000142119
108.467	0.000139368
108.965	0.000146975
109.466	0.000141302
109.964	0.000133825
110.464	0.000133096
110.953	0.000141637
112.733	0.000138007
113.221	0.000134305
113.716	0.000141285
114.227	0.000130461
114.726	0.00012567
115.224	0.00012666
115.727	0.000131593
116.223	0.000132982
116.72	0.000142894
117.211	0.000135586
117.715	0.000136757
118.212	0.000137535
118.715	0.000139679
119.21	0.000129028
119.709	0.000125559
120.213	0.000136687
120.703	0.000132551
121.2	0.000129633
121.701	0.000119892
122.203	0.000127435
122.707	0.000136516
123.193	0.000133487
123.698	0.00012969
124.2	0.000130924
124.697	0.000129081
125.189	0.000124289
125.685	0.000122785
126.185	0.000129294
126.688	0.000125575
127.189	0.000128824
127.69	0.000121704
128.195	0.00013062
128.687	0.000128531
129.195	0.000135182
129.681	0.000120419
130.178	0.000123425
130.693	0.000128095
131.19	0.000122697
131.68	0.000122253
132.183	0.000121159
132.677	0.000109364
133.175	0.000129891
133.679	0.000121456
134.173	0.000120668
134.678	0.000121655
135.179	0.000114178
135.668	0.000127639
136.169	0.000112485
136.668	0.000116788
137.948	0.00012161
138.436	0.000121211
138.938	0.000109302
139.424	0.000113959
139.928	0.000114577
140.439	0.000125441
140.929	0.000110628
141.437	0.00012235
141.937	0.000120965
142.429	0.000109786
142.928	0.000122093
143.432	0.000103072
143.931	0.000111682
144.43	0.000119382
144.937	0.000118507
145.45	0.000112335
145.96	0.000104662
146.464	0.000117827
146.977	0.000111903
147.48	0.00010161
148	0.000107829
148.508	0.000116743
149.023	0.000108621
149.523	0.000114565
149.851	0.000111727
149.883	0.000111064
149.838	0.000118976
149.863	0.000111409
149.934	0.000108111
149.988	0.000113457
150.015	0.000107997
150.031	0.000110154
150.05	0.000116484
150.068	0.000108281
150.083	0.000113945
150.096	0.000115847
150.106	0.000107949

## Sheet: Figure 3 b
	Y123+Y211
Temperature K	Resistance
60.0264	0.03368
60.5239	0.01929
61.0247	-0.02669
61.5232	-0.02514
62.0239	-0.07435
62.524	0.04096
63.0243	-0.04455
63.5243	-0.04311
64.0243	-0.012
64.524	-0.02448
65.025	0.03404
65.5247	0.04383
66.0247	-0.00215
66.5249	0.03565
67.0243	-0.02777
67.5244	0.0157
68.0255	0.05577
68.5251	0.0206
69.0254	0.00681
69.5256	-0.0037
70.0249	-0.00496
70.5263	-0.01081
71.0257	-0.01218
71.5257	0.00842
72.0253	0.00663
72.525	0.00311
73.0257	0.00549
73.526	0.000656867
74.0258	0.000955257
74.5259	-0.00526
75.0261	0.04001
75.5252	0.04192
76.0256	0.00729
76.5258	-0.00609
77.0267	0.03237
77.5261	0.03296
78.0249	0.02198
78.526	0.01254
79.0266	0.01373
79.5258	0.01827
80.0255	0.01827
80.5263	0.01427
81.0255	-0.00472
81.5254	0.05852
82.025	0.05619
82.5251	0.07817
83.0256	0.07853
83.525	0.17173
84.0255	0.18279
84.5251	0.24888
85.0253	0.31082
85.5258	0.40577
86.0252	0.43776
86.5254	0.54829
87.0248	0.61144
87.5256	0.69023
88.0247	0.9191
88.5252	2.70165
89.0255	4.49781
89.5259	5.02963
90.0249	5.07883
90.525	5.121
91.0248	5.17482
91.5248	5.19294
92.0249	5.19834
92.5249	5.24521
93.0253	5.30066
93.5256	5.30656
94.025	5.27915
94.5248	5.31932
95.0247	5.32787
95.5249	5.35955
96.0257	5.38676
96.5256	5.38546
97.0252	5.38877
97.5256	5.43743
98.0235	5.4305
98.5246	5.4814
99.0231	5.49419
99.5233	5.48091
100.023	5.52502
100.524	5.51361
101.024	5.52215
101.524	5.56804
102.024	5.56792
102.524	5.56599
103.024	5.59743
103.525	5.61429
104.024	5.62023
104.524	5.61556
105.024	5.62626
105.524	5.63806
106.024	5.6734
106.524	5.69986
107.024	5.6924
107.524	5.72476
108.024	5.73692
108.525	5.70906
109.025	5.75226
109.524	5.76161
110.025	5.74653
110.525	5.77455
111.024	5.80945
111.525	5.76515
112.024	5.81406
112.525	5.83836
113.024	5.81757
113.524	5.8515
114.024	5.85495
114.525	5.88227
115.024	5.83197
115.525	5.86913
116.025	5.90887
116.525	5.94447
117.025	5.92056
117.525	5.92788
118.024	5.94141
118.524	6.00047
119.025	5.97499
119.524	6.00397
120.024	6.01261

## Sheet: Figure 3 c
Temperature K	y(X')	y (X'')
29.9999	-0.02488	-2.42126e-05
30.4996	-0.02486	-2.09163e-05
30.9997	-0.02486	-2.57171e-05
31.4997	-0.02486	-2.52718e-05
31.9996	-0.02488	-1.59053e-05
32.4995	-0.02486	-2.38536e-05
32.9994	-0.02487	-1.92309e-05
33.4993	-0.02486	-1.5187e-05
33.9993	-0.02487	-1.86685e-05
34.4992	-0.02489	-1.75085e-05
34.9992	-0.02489	-2.32846e-05
35.4992	-0.02489	-2.52544e-05
35.9988	-0.02489	-1.89513e-05
36.4987	-0.0249	-2.43128e-05
36.9986	-0.02487	-2.53818e-05
37.4985	-0.02487	-1.75463e-05
37.9982	-0.0249	-2.10621e-05
38.4981	-0.02487	-1.49788e-05
38.9978	-0.02489	-1.98473e-05
39.4978	-0.02489	-3.10071e-05
39.9975	-0.02489	-3.65022e-05
40.4973	-0.02491	-1.86211e-05
40.9969	-0.02491	-2.07788e-05
41.4968	-0.0249	-2.65985e-05
41.9965	-0.02492	-2.1993e-05
42.4963	-0.02491	-1.87548e-05
42.9959	-0.02493	-2.06023e-05
43.4957	-0.02493	-2.57376e-05
43.9954	-0.02492	-2.73631e-05
44.4949	-0.02493	-2.16761e-05
44.9945	-0.02493	-2.73374e-05
45.4943	-0.02493	-2.55253e-05
45.9937	-0.02501	-1.46809e-05
46.4934	-0.02492	-1.93448e-05
46.9928	-0.02492	-2.11819e-05
47.4926	-0.02495	-2.52921e-05
47.9921	-0.02494	-2.61241e-05
48.4915	-0.02495	-3.16498e-05
48.9911	-0.02495	-2.13349e-05
49.491	-0.02496	-2.39839e-05
49.9905	-0.02496	-2.91802e-05
50.4899	-0.02496	-2.22455e-05
50.9891	-0.02497	-2.2466e-05
51.4886	-0.02497	-1.91493e-05
51.9885	-0.02497	-2.16879e-05
52.4879	-0.02498	-2.99078e-05
52.9875	-0.02499	-2.45138e-05
53.4868	-0.02499	-3.06441e-05
53.9862	-0.02499	-2.93985e-05
54.4851	-0.02501	-2.32008e-05
54.9848	-0.025	-1.84641e-05
55.4836	-0.02499	-2.56741e-05
55.9838	-0.02499	-2.47203e-05
56.4834	-0.02499	-2.34358e-05
56.982	-0.02499	-2.17157e-05
57.4816	-0.02501	-2.65794e-05
57.9803	-0.02501	-2.36879e-05
58.48	-0.02501	-1.6069e-05
58.9791	-0.02502	-1.10253e-05
59.4783	-0.02502	-2.70764e-05
59.9776	-0.02502	-1.95658e-05
60.4774	-0.02504	-2.43246e-05
60.976	-0.02503	-1.99065e-05
61.4753	-0.02505	-2.73718e-05
61.9744	-0.02505	-3.59057e-05
62.4736	-0.02505	-2.37987e-05
62.9733	-0.02503	-1.72154e-05
63.4722	-0.02503	-1.99823e-05
63.971	-0.02504	-2.643e-05
64.4706	-0.02504	-3.01939e-05
64.97	-0.02505	-2.20726e-05
65.4688	-0.02506	-2.22267e-05
65.9693	-0.02505	-1.79165e-05
66.4683	-0.02507	-2.46446e-05
66.9666	-0.02506	-1.78798e-05
67.4655	-0.02506	-2.81759e-05
67.9656	-0.02508	-2.80585e-05
68.4642	-0.02509	-1.72757e-05
68.9624	-0.02508	-1.76459e-05
69.4623	-0.02506	-1.79279e-05
69.9608	-0.02506	-2.19054e-05
70.4604	-0.02506	-2.97498e-05
70.9588	-0.02506	-1.53809e-05
71.4589	-0.02504	-2.67463e-05
71.9587	-0.025	-1.65042e-05
72.457	-0.02496	-1.98516e-05
72.9554	-0.02491	-1.10351e-05
73.4553	-0.02483	-6.04916e-06
73.9534	-0.02473	-7.70295e-06
74.4527	-0.02461	-1.40389e-05
74.9514	-0.02447	1.31777e-06
75.4506	-0.02427	-5.89214e-06
75.9494	-0.02408	1.13345e-06
76.4485	-0.02385	-1.50897e-06
76.948	-0.02362	-6.78106e-06
77.4461	-0.02338	-1.13588e-07
77.9453	-0.02308	7.37804e-06
78.443	-0.02275	2.62827e-06
78.9429	-0.0224	5.02594e-06
79.4423	-0.02195	2.14404e-05
79.942	-0.02142	2.31531e-05
80.4392	-0.02081	3.51036e-05
80.9387	-0.02002	3.02621e-05
81.4384	-0.01918	6.45796e-05
81.9358	-0.01627	0.00109
82.4348	-0.01253	0.000503797
82.9335	-0.01017	0.000165977
83.4333	-0.00737	0.000243136
83.9312	-0.00598	3.1666e-05
84.4317	-0.00522	3.21398e-05
84.9285	-0.00448	3.5056e-05
85.43	-0.0037	2.85543e-05
85.928	-0.00282	4.3408e-05
86.4273	-0.00203	4.06679e-05
86.9256	-0.00134	4.14487e-05
87.4257	-0.000712587	3.63574e-05
87.9229	-0.00021019	2.80055e-05
88.4223	-5.41235e-05	1.36527e-05
88.9202	-3.34073e-06	7.34447e-07
89.42	8.28265e-06	-7.20636e-06
89.9199	1.53058e-05	4.75974e-06
90.4194	4.13283e-06	-2.94793e-06
90.9175	1.21002e-05	8.65474e-06
91.4169	4.12999e-06	-1.96705e-06
91.9161	-2.8606e-06	-5.31941e-07
92.4123	1.08287e-06	5.59233e-06
92.9123	8.57578e-06	6.96606e-07
93.4113	1.03912e-06	5.92826e-06
93.9102	1.09001e-05	4.42001e-06
94.4107	6.13365e-06	8.76835e-06
94.9078	1.16434e-05	4.04013e-06
95.4062	2.74053e-06	1.05135e-06
95.9065	6.50152e-06	-4.96995e-06
96.4064	-2.80164e-06	7.97935e-06
96.9033	5.46574e-06	-8.28593e-06
97.4028	1.07177e-05	3.674e-06
97.9016	6.17755e-06	-2.45515e-06
98.3999	5.75827e-06	-2.0495e-06
98.9	1.4099e-05	-4.7084e-06
99.3964	8.05071e-06	1.17749e-06
99.8941	4.9073e-06	-6.12083e-06

## Sheet: Figure 3 d
	10k			35k			55k			77k
Magentic Field Oe	Magnetization		Magentic Field Oe	Magnetization		Magentic Field Oe	Magnetization		Magentic Field Oe	Magnetization
49.7623	0		49.8845	0		49.8356	0		49.8845	0
0.17096	0.4418		0.24423	1.14769		0.25644	1.57932		0.28087	0.45201
0.38369	0.44265		0.24423	1.15152		0.40662	1.57688		11.6188	0.21951
40.9695	0		35.8879	-1.71071		41.098	-1.49642		67.0965	-1.71331
211.171	-9.17417		121.409	-5.29086		131.511	-4.84398		241.005	-3.66702
365.932	-12.7254		226.185	-8.39783		236.342	-7.84062		390.808	-3.47087
435.893	-16.3448		326.053	-11.7262		336.233	-10.3521		460.743	-3.13418
530.653	-19.9457		420.982	-14.9216		436.114	-12.1029		565.492	-2.81177
710.184	-27.0051		525.714	-17.7835		535.881	-13.1454		665.277	-2.54085
859.877	-30.4161		720.253	-21.9593		630.624	-13.6355		760.111	-2.32451
929.65	-33.7163		864.96	-23.2052		730.476	-13.717		859.871	-2.15315
1029.54	-36.8775		919.76	-23.9581		830.278	-13.5107		959.396	-2.01592
1139.43	-39.8756		1019.17	-24.3016		929.983	-13.113		1058.78	-1.9062
1239.32	-42.6791		1123.72	-24.3331		1029.4	-12.6031		1158.5	-1.81543
1329.22	-45.2518		1223.57	-24.1041		1128.99	-12.0397		1258.47	-1.7401
1428.99	-47.5658		1318.49	-23.6866		1228.87	-11.4646		1358.41	-1.67603
1528.84	-49.6047		1418.44	-23.1262		1333.78	-10.9052		1463.34	-1.62145
1628.6	-51.3442		1518.33	-22.4764		1433.7	-10.3787		1563.21	-1.57421
1733.03	-52.7924		1618.18	-21.7666		1528.53	-9.89216		1663.06	-1.53244
1832.11	-53.9462		1717.9	-21.0308		1628.44	-9.44663		1767.68	-1.4956
1930.59	-54.8147		1817.67	-20.2911		1728.2	-9.04066		1862.33	-1.46293
2029.7	-55.4482		1922.48	-19.5638		1827.85	-8.67303		1957.17	-1.43313
2125	-55.8451		2022.16	-18.8585		1927.59	-8.33902		2056.66	-1.40643
2225.33	-56.0194		2115.9	-18.1817		2027.23	-8.0336		2155.04	-1.38196
2325.37	-56.0032		2214.29	-17.5494		2125.93	-7.75745		2253.72	-1.35993
2425.32	-55.8293		2318.86	-16.9556		2224.42	-7.50943		2353.75	-1.3392
2525.28	-55.5064		2419.13	-16.3892		2324.09	-7.2794		2454.02	-1.31972
2625.18	-55.066		2514.31	-15.8538		2424.33	-7.06568		2554.22	-1.30153
2725.02	-54.5451		2614.41	-15.3524		2524.53	-6.86818		2654.25	-1.2845
2824.93	-53.9366		2714.44	-14.8814		2624.62	-6.6856		2754.2	-1.26869
2924.86	-53.2758		2819.44	-14.4403		2729.6	-6.51577		2854.25	-1.25372
3024.7	-52.5621		2919.39	-14.0277		2834.66	-6.35763		2954.31	-1.23948
3119.71	-51.8305		3014.39	-13.6388		2929.7	-6.21112		3054.34	-1.22603
3219.68	-51.0695		3114.51	-13.2756		3019.66	-6.0737		3154.36	-1.21323
3324.64	-50.2911		3214.53	-12.934		3119.68	-5.94455		3254.31	-1.20091
3424.64	-49.5133		3319.42	-12.6124		3224.72	-5.82397		3354.21	-1.18919
3529.53	-48.7285		3419.37	-12.31		3329.63	-5.71027		3454.22	-1.17821
3629.39	-47.9521		3514.41	-12.0226		3429.53	-5.60293		3554.24	-1.16744
3729.36	-47.173		3614.47	-11.7542		3524.62	-5.50284		3654.32	-1.15735
3824.36	-46.413		3714.43	-11.4977		3624.66	-5.40583		3754.29	-1.14754
3919.17	-45.6628		3814.37	-11.2556		3724.58	-5.31612		3854.19	-1.13797
4023.98	-44.9239		3914.35	-11.0245		3824.51	-5.23078		3954.18	-1.12877
4123.88	-44.201		4024.42	-10.8082		3924.55	-5.14891		4054.19	-1.11977
4223.66	-43.4974		4124.41	-10.6002		4024.64	-5.07192		4154.23	-1.11144
4323.57	-42.8075		4214.34	-10.4063		4124.64	-4.99805		4254.19	-1.10295
4428.65	-42.1375		4314.32	-10.2191		4224.58	-4.9278		4354.11	-1.09497
4528.73	-41.4788		4414.27	-10.0387		4324.54	-4.86074		4454.05	-1.08713
4618.68	-40.8221		4514.17	-9.89634		4424.43	-4.79658		4553.91	-1.0796
4719.27	-40.2461		4614.59	-9.71475		4524.31	-4.73603		4653.9	-1.07226
4824.85	-39.6204		4714.8	-9.55112		4624.25	-4.6772		4754	-1.06508
4924.59	-39.0229		4814.44	-9.40373		4898.09	-4.51331		4853.98	-1.05822
5024.44	-38.4458		4914.43	-9.26198		5159.77	-4.37225		4954.07	-1.05128
5124.49	-37.8916		5014.45	-9.12249		5329.66	-4.32788		5054.13	-1.04465
5224.4	-37.3455		5114.42	-8.99191		5424.53	-4.28513		5154.09	-1.03803
5324.29	-36.8169		5214.42	-8.86436		5524.44	-4.24434		5254.07	-1.03178
5424.23	-36.3024		5319.29	-8.74266		5624.46	-4.20311		5348.99	-1.02564
5529.11	-35.8032		5419.18	-8.62736		5724.37	-4.16499		5448.93	-1.01964
5629.05	-35.3177		5514.16	-8.51472		5824.4	-4.128		5553.95	-1.01359
5724.09	-34.8445		5619.09	-8.40697		5924.47	-4.09187		5654	-1.00763
5824.14	-34.3865		5719.03	-8.30194		6024.47	-4.05696		5754.02	-1.00215
5924.16	-33.934		5814.17	-8.20177		6124.45	-4.02358		5854.06	-0.99647
6024.13	-33.4971		5914.25	-8.10402		6219.39	-3.98962		5954.09	-0.991
6119.07	-33.0718		6014.24	-8.00976		6314.38	-3.9581		6054.06	-0.98555
6214.09	-32.659		6114.21	-7.92018		6419.39	-3.92775		6154.05	-0.98028
6319.03	-32.2567		6214.15	-7.83236		6524.35	-3.89774		6259.05	-0.97506
6424	-31.8628		6314.12	-7.74582		6619.32	-3.86775		6358.95	-0.97002
6524.12	-31.4782		6414.1	-7.66469		6719.39	-3.84013		6453.86	-0.96497
6624.1	-31.1061		6514.1	-7.58508		6819.42	-3.81179		6548.81	-0.95992
6719.08	-30.7425		6609.12	-7.5074		6919.44	-3.78547		6648.92	-0.9553
6819.12	-30.3875		6709.21	-7.4354		7024.5	-3.75949		6754.01	-0.95042
6924.1	-30.0403		6814.24	-7.36312		7119.47	-3.73421		6853.97	-0.94557
7024.04	-29.7023		6909.18	-7.28932		7219.41	-3.70965		6948.99	-0.94084
7118.99	-29.3683		7009.18	-7.22143		7324.43	-3.68558		7049.01	-0.93652
7219.02	-29.051		7114.18	-7.15655		7424.35	-3.66198		7154.02	-0.93175
7323.94	-28.7385		7214.14	-7.09396		7524.31	-3.6392		7253.98	-0.92732
7423.93	-28.4313		7314.13	-7.03131		7624.41	-3.61636		7353.94	-0.92316
7519.01	-28.1324		7419.15	-6.9699		7719.42	-3.59461		7448.96	-0.91868
7618.94	-27.8373		7519.14	-6.91008		7819.44	-3.57372		7549.06	-0.91433
7723.96	-27.5517		7614.2	-6.85249		7924.41	-3.5524		7654.17	-0.90996
7824.09	-27.2715		7714.24	-6.79668		8029.35	-3.53233		7754.11	-0.90589
7919.1	-26.9953		7814.24	-6.74163		8129.37	-3.51228		7854.06	-0.90186
8018.96	-26.7277		7914.25	-6.68775		8224.37	-3.49269		7954.05	-0.89757
8118.92	-26.4636		8014.23	-6.63358		8319.33	-3.47391		8049.06	-0.89358
8218.95	-26.2109		8114.23	-6.58405		8419.39	-3.45442		8149.06	-0.88968
8318.94	-25.956		8214.2	-6.53358		8524.48	-3.43684		8249.05	-0.88563
8413.46	-25.6468		8404.15	-6.4409		8619.44	-3.41946		8343.99	-0.88165
8518.9	-25.492		8564.23	-6.39542		8719.37	-3.40151		8444	-0.87788
8619.68	-25.2318		8624.3	-6.35082		8819.41	-3.38463		8549.13	-0.87397
8714.56	-25.0068		8714.24	-6.30596		8919.38	-3.368		8654.24	-0.87017
8814.4	-24.7775		8814.19	-6.26496		9024.35	-3.3513		8749.15	-0.86632
8914.22	-24.5481		8914.13	-6.22094		9119.4	-3.33502		8849.06	-0.86268
9014.16	-24.3324		9014	-6.1796		9219.35	-3.31921		8954.05	-0.85913
9119.09	-24.1201		9113.96	-6.13994		9324.35	-3.30364		9053.94	-0.85525
9224.1	-23.9095		9214.05	-6.10005		9419.43	-3.28831		9153.9	-0.85183
9319.14	-23.7037		9314.14	-6.06273		9514.43	-3.27326		9248.91	-0.84803
9419.12	-23.5036		9405.89	-5.98895		9619.35	-3.25843		9344	-0.84462
9524.12	-23.306		9501.4	-5.99162		9724.34	-3.24356		9444.11	-0.84113
9624.14	-23.109		9605.05	-5.94762		9819.38	-3.23003		9549.11	-0.83742
9719.12	-22.9204		9709.75	-5.91224		9914.37	-3.2159		9654.1	-0.83418
9814.02	-22.7331		9814.56	-5.87737		10014.3	-3.20221		9754.04	-0.83061
9913.99	-22.5506		9914.44	-5.84243		10119.3	-3.18845		9854	-0.82706
10019	-22.3729		10014.4	-5.81123		10224.4	-3.17559		9954.02	-0.82376
10129	-22.1964		10109.4	-5.77852		10319.5	-3.16185		10049	-0.82047
10229.1	-22.0214		10209.4	-5.74425		10414.4	-3.14918		10149.1	-0.817
10324.2	-21.8501		10314.5	-5.7141		10514.4	-3.13649		10254.2	-0.81367
10419.1	-21.682		10414.4	-5.68342		10619.4	-3.12384		10354.2	-0.81057
10514.1	-21.5191		10509.4	-5.65286		10724.5	-3.11219		10454.2	-0.80728
10614.2	-21.3568		10604.4	-5.62415		10819.7	-3.09985		10549.1	-0.804
10714.2	-21.198		10704.5	-5.59031		10914.7	-3.08785		10649.2	-0.80083
10819.2	-21.036		10804.6	-5.56365		11019.7	-3.07611		10754.3	-0.79752
10924.3	-20.883		10909.4	-5.53413		11119.6	-3.06474		10854.3	-0.79437
11019.4	-20.7286		11014.4	-5.50571		11219.7	-3.05302		10949.3	-0.79122
11114.4	-20.5806		11109.6	-5.47825		11319.8	-3.04152		11049.3	-0.78803
11214.3	-20.4367		11204.6	-5.44554		11414.8	-3.03102		11154.4	-0.78489
11314.3	-20.289		11304.6	-5.4217		11514.7	-3.02044		11249.5	-0.782
11414.3	-20.1461		11404.6	-5.39975		11619.7	-3.00999		11349.4	-0.77885
11514.3	-20.007		11504.6	-5.37217		11719.7	-2.99915		11449.4	-0.77586
11614.2	-19.8636		11604.6	-5.34822		11814.7	-2.98888		11544.4	-0.7728
11714.2	-19.7308		11704.6	-5.31933		11914.7	-2.97809		11644.4	-0.76971
11814.3	-19.5975		11809.5	-5.30304		12014.7	-2.96827		11744.5	-0.76684
11914.4	-19.4669		11909.5	-5.27613		12114.8	-2.95782		11844.4	-0.76374
12019.5	-19.3367		12004.6	-5.24976		12219.8	-2.94791		11949.3	-0.76094
12124.6	-19.2103		12109.6	-5.22908		12319.8	-2.93828		12054.3	-0.75774
12219.4	-19.0827		12209.6	-5.20552		12414.8	-2.92885		12149.4	-0.75503
12314.4	-18.9612		12309.6	-5.18056		12514.8	-2.91957		12244.4	-0.75204
12414.4	-18.8383		12414.6	-5.16001		12619.7	-2.9102		12344.4	-0.74927
12514.3	-18.716		12509.6	-5.13797		12719.8	-2.90117		12444.4	-0.74608
12614.3	-18.5995		12604.5	-5.11501		12814.8	-2.89213		12549.3	-0.74338
12714.3	-18.4796		12704.5	-5.09319		12914.8	-2.88268		12649.4	-0.74066
12814.3	-18.3645		12804.5	-5.07256		13015	-2.87383		12744.4	-0.73755
12914.4	-18.2523		12904.7	-5.05509		13115	-2.86538		12844.4	-0.73491
13019.6	-18.1384		13004.8	-5.03443		13215.1	-2.85599		12949.6	-0.73191
13124.8	-18.0274		13104.8	-5.01348		13315.2	-2.84775		13049.8	-0.72924
13219.9	-17.92		13204.9	-4.99472		13415.3	-2.8391		13144.9	-0.7264
13315	-17.8087		13305.1	-4.97284		13520.4	-2.83061		13245	-0.72371
13415	-17.7053		13405.1	-4.95366		13620.5	-2.82289		13345	-0.72091
13514.9	-17.5995		13510.1	-4.9347		13715.6	-2.81485		13445.1	-0.7182
13615.1	-17.4906		13610.2	-4.91765		13815.8	-2.80639		13545.2	-0.71548
13715.1	-17.3921		13705.3	-4.90069		13915.9	-2.79829		13645.3	-0.71297
13820.3	-17.2935		13805.5	-4.88041		14016	-2.79062		13745.4	-0.71
13920.4	-17.1899		13905.6	-4.86338		14116	-2.78261		13845.6	-0.70733
14015.6	-17.0929		14005.7	-4.84139		14216.2	-2.77476		13945.7	-0.70474
14115.7	-16.9963		14105.8	-4.82975		14321.3	-2.76695		14045.8	-0.70197
14215.8	-16.9018		14205.9	-4.81348		14516.5	-2.75379		14145.9	-0.69967
14315.8	-16.8039		14306.1	-4.79537		14616.8	-2.7451		14245.9	-0.69672
14415.7	-16.7065		14406.1	-4.777		14716.8	-2.73704		14346	-0.69397
14515.8	-16.6188		14511.1	-4.75979		14816.9	-2.72974		14446.1	-0.69153
14616	-16.5271		14611.3	-4.74423		14921.9	-2.72187		14546.2	-0.68902
14716.2	-16.4378		14706.5	-4.72596		15022	-2.71463		14646.2	-0.68619
14816.4	-16.3466		14806.6	-4.70751		15117	-2.70833		14746.4	-0.68373
14916.5	-16.2607		14906.7	-4.69264		15217.1	-2.7012		14846.5	-0.68113
15016.5	-16.1686		15006.7	-4.67495		15322.1	-2.69407		14946.5	-0.67864
15116.4	-16.0889		15106.7	-4.65905		15422.1	-2.68738		15046.6	-0.67595
15216.5	-15.9989		15206.8	-4.64769		15517.2	-2.68047		15146.7	-0.67339
15316.6	-15.9168		15306.9	-4.63175		15617.3	-2.67367		15246.8	-0.67113
15416.7	-15.8359		15406.9	-4.61861		15717.4	-2.66734		15351.8	-0.6689
15516.8	-15.7573		15507	-4.59868		15817.6	-2.6605		15452	-0.66629
15616.9	-15.6767		15607.2	-4.58631		15917.6	-2.65398		15547.1	-0.66367
15722.1	-15.5956		15707.3	-4.57212		16017.5	-2.64745		15647.2	-0.6612
15822.2	-15.5118		15807.4	-4.55544		16117.5	-2.64062		15747.2	-0.65845
15917.3	-15.4352		15907.5	-4.54301		16217.5	-2.6342		15847.4	-0.65614
16017.2	-15.357		16007.4	-4.52861		16317.7	-2.62803		15947.5	-0.65394
16117.1	-15.2804		16107.3	-4.51308		16417.7	-2.62154		16127.4	-0.64936
16217	-15.2052		16207.3	-4.49423		16517.9	-2.6159		16277.4	-0.64653
16317.1	-15.1318		16307.4	-4.48448		16618	-2.60936		16347.4	-0.64463
16417.3	-15.0565		16412.5	-4.47288		16718.1	-2.60337		16447.5	-0.64221
16517.5	-14.9854		16512.7	-4.45995		16818.1	-2.59711		16547.7	-0.63971
16617.7	-14.9108		16607.8	-4.44916		16918.2	-2.59124		16647.8	-0.63747
16717.8	-14.8413		16707.9	-4.43473		17018.3	-2.58555		16747.8	-0.63498
16817.8	-14.7697		16813	-4.42045		17118.3	-2.57904		16843	-0.63274
16917.9	-14.6971		16913	-4.40641		17218.4	-2.57296		16943.1	-0.63054
17017.9	-14.6296		17013.1	-4.39623		17318.5	-2.56739		17048.1	-0.62794
17117.9	-14.5679		17113.2	-4.38219		17418.6	-2.56224		17148.2	-0.62585
17218	-14.4952		17208.3	-4.36613		17518.8	-2.55619		17248.4	-0.62363
17318.2	-14.4238		17308.3	-4.35842		17618.9	-2.55041		17348.5	-0.62094
17418.3	-14.3557		17413.5	-4.34325		17719	-2.54474		17448.6	-0.61877
17518.4	-14.2943		17513.6	-4.32959		17819.2	-2.53906		17548.7	-0.61656
17618.6	-14.2283		17608.8	-4.32027		17919.3	-2.53395		17648.7	-0.61443
17718.7	-14.1609		17708.9	-4.30797		18019.4	-2.52816		17753.7	-0.61213
17818.8	-14.0951		17807.6	-4.36028		18119.5	-2.52274		17853.9	-0.60977
17918.9	-14.0316		17907.9	-4.28899		18219.5	-2.51692		17949.1	-0.60761
18018.9	-13.9711		18009.3	-4.27695		18319.7	-2.51211		18049.1	-0.6055
18119.1	-13.9133		18109.4	-4.26037		18419.8	-2.50714		18149.1	-0.60323
18219.2	-13.8482		18209.4	-4.25183		18519.9	-2.50101		18249.3	-0.60101
18319.2	-13.7914		18309.6	-4.23793		18619.9	-2.49542		18349.5	-0.59874
18419.3	-13.7285		18409.8	-4.22793		18719.9	-2.49097		18449.6	-0.59662
18519.4	-13.6683		18509.8	-4.22021		18819.9	-2.4861		18549.6	-0.59448
18619.5	-13.6116		18609.9	-4.21127		18919.9	-2.48084		18649.7	-0.59258
18719.6	-13.5478		18709.9	-4.19755		19020.1	-2.47558		18749.8	-0.59
18819.7	-13.4916		18809.9	-4.18311		19120.3	-2.47003		18849.8	-0.58792
18914.8	-13.4398		18909.9	-4.17494		19225.4	-2.46561		18949.9	-0.58579
19019.8	-13.3804		19010.1	-4.16363		19325.5	-2.45953		19049.9	-0.58355
19119.8	-13.327		19110.1	-4.15032		19420.6	-2.45537		19145	-0.58146
19215	-13.2643		19210.3	-4.14244		19515.8	-2.45039		19245.1	-0.57969
19320.1	-13.2126		19310.4	-4.13236		19610.7	-2.44531		19345.2	-0.5775
19420.2	-13.1562		19410.5	-4.12074		19715.6	-2.44069		19445.3	-0.5753
19520.3	-13.0993		19510.6	-4.11265		19820.7	-2.43627		19550.5	-0.57337
19620.3	-13.0486		19615.5	-4.10367		19920.8	-2.43054		19650.4	-0.57114
19720.3	-12.9952		19710.5	-4.09391		20020.9	-2.42605		19750.4	-0.56933
19820.4	-12.9454		19805.6	-4.08437		20116.1	-2.4214		19850.5	-0.56715
19920.5	-12.8944		19910.6	-4.07569		20216.2	-2.41719		19950.6	-0.56513
20020.5	-12.8405		20010.7	-4.06651		20316.3	-2.41224		20050.7	-0.56317
20115.6	-12.783		20110.9	-4.0541		20416.3	-2.40776		20145.9	-0.56098
20215.7	-12.7322		20211	-4.04329		20521.3	-2.4025		20245.9	-0.5591
20320.9	-12.6889		20311	-4.0357		20621.4	-2.39775		20351	-0.55706
20421	-12.6328		20411.1	-4.02923		20716.5	-2.39345		20451.1	-0.55505
20521	-12.5824		20511.2	-4.01737		20811.6	-2.38965		20551.1	-0.55296
20621.1	-12.5285		20611.3	-4.00918		20916.7	-2.38457		20651.1	-0.55091
20721.1	-12.485		20706.3	-4.00126		21016.8	-2.38055		20751.2	-0.54919
20816.2	-12.4367		20806.4	-3.99045		21117	-2.37591		20851.3	-0.54436
20911.3	-12.3848		20911.6	-3.98364		21222	-2.3717		20951.5	-0.54533
21016.5	-12.3368		21016.7	-3.97405		21322.1	-2.36712		21051.7	-0.54314
21121.6	-12.295		21116.8	-3.9672		21422.3	-2.36277		21151.8	-0.5412
21221.6	-12.2466		21206.9	-3.95625		21522.4	-2.35808		21251.9	-0.5394
21321.8	-12.2002		21306.9	-3.94922		21622.5	-2.35414		21351.9	-0.53754
21421.8	-12.1508		21412	-3.93863		21722.5	-2.34915		21451.9	-0.5356
21526.8	-12.1153		21512.1	-3.9305		21822.6	-2.34494		21552.1	-0.53361
21621.9	-12.0628		21607.3	-3.92166		21922.7	-2.34088		21652.2	-0.53161
21717	-12.0241		21702.4	-3.91221		22022.8	-2.337		21752.3	-0.52985
21817.1	-11.9796		21807.4	-3.90474		22122.9	-2.33284		21852.4	-0.52774
21917.3	-11.9298		21907.6	-3.89563		22223	-2.32773		21952.6	-0.52588
22017.4	-11.8902		22002.7	-3.89094		22323.1	-2.32382		22052.7	-0.52408
22117.4	-11.8422		22107.8	-3.87946		22423.1	-2.319		22147.7	-0.52221
22222.5	-11.8027		22212.9	-3.87332		22523.2	-2.31553		22247.7	-0.52051
22322.7	-11.7614		22312.9	-3.86345		22618.2	-2.31164		22347.8	-0.5186
22422.7	-11.718		22412.9	-3.85242		22718.4	-2.30781		22447.9	-0.51679
22522.8	-11.6762		22513	-3.84552		22818.6	-2.30326		22547.9	-0.51476
22617.7	-11.6365		22613.2	-3.83834		22918.7	-2.29943		22648	-0.51261
22717.9	-11.5869		22713.3	-3.83044		23023.7	-2.29552		22753.2	-0.51123
22823.1	-11.5488		22813.4	-3.82362		23123.8	-2.29134		22853.3	-0.50931
22918.2	-11.507		22913.5	-3.8126		23218.9	-2.28771		22948.4	-0.50721
23018.2	-11.4664		23013.6	-3.8069		23318.9	-2.28332		23048.5	-0.50583
23118.3	-11.4267		23108.6	-3.79868		23418.9	-2.27982		23148.5	-0.50396
23218.4	-11.3886		23208.7	-3.78767		23519	-2.27511		23248.5	-0.50188
23318.4	-11.3523		23313.6	-3.78116		23624.2	-2.27141		23353.6	-0.50005
23418.5	-11.3142		23413.8	-3.77438		23719.3	-2.26714		23453.8	-0.49833
23518.5	-11.2728		23513.9	-3.76606		23814.4	-2.26381		23558.9	-0.49647
23618.7	-11.2347		23614	-3.76127		23919.5	-2.25849		23654	-0.4946
23718.8	-11.1954		23714.1	-3.75458		24024.6	-2.2558		23749	-0.49296
23818.9	-11.1594		23814.2	-3.74592		24119.6	-2.25218		23854.2	-0.4912
23919	-11.1198		23909.4	-3.74032		24214.6	-2.24807		23949.3	-0.48933
24019.1	-11.0879		24009.4	-3.73172		24319.7	-2.24473		24044.3	-0.48749
24124.2	-11.0477		24109.4	-3.72511		24419.8	-2.24096		24149.3	-0.48576
24219.2	-11.0067		24209.4	-3.71941		24515	-2.23635		24254.4	-0.48382
24319.2	-10.9696		24309.5	-3.70889		24620.1	-2.23381		24349.5	-0.48218
24424.3	-10.9364		24404.6	-3.70324		24725.1	-2.22941		24449.6	-0.48068
24519.5	-10.9074		24509.8	-3.69919		24820.2	-2.22549		24549.7	-0.47872
24619.7	-10.8671		24614.9	-3.69048		24915.4	-2.22202		24644.9	-0.47712
24719.8	-10.8243		24715	-3.68158		25015.5	-2.21828		24745	-0.4752
24814.8	-10.7951		24815.1	-3.67482		25120.7	-2.21461		24850.1	-0.47364
24919.9	-10.7622		24915.2	-3.66994		25220.7	-2.21156		24950.2	-0.47198
25025.1	-10.7264		25015.4	-3.66197		25315.9	-2.20654		25050.4	-0.4702
25120.3	-10.6903		25110.6	-3.65719		25416	-2.20328		25150.5	-0.46825
25215.4	-10.658		25210.7	-3.64987		25516.2	-2.20064		25245.6	-0.46682
25320.5	-10.6203		25310.7	-3.6416		25616.3	-2.19723		25345.7	-0.46526
25420.6	-10.5831		25405.8	-3.63732		25716.5	-2.19345		25445.9	-0.46322
25515.8	-10.5561		25511	-3.63123		25821.4	-2.18995		25545.9	-0.46175
25620.9	-10.5263		25616.1	-3.62483		25921.5	-2.18628		25650.9	-0.45998
25720.9	-10.4853		25711.2	-3.61662		26016.6	-2.18236		25751.1	-0.45818
25821	-10.4518		25806.2	-3.61154		26116.6	-2.17922		25846.2	-0.45655
25921.1	-10.4242		25916.4	-3.60317		26216.6	-2.17498		25946.3	-0.45488
26016.1	-10.3902		26021.4	-3.59987		26321.9	-2.17192		26051.3	-0.45315
26116.2	-10.3503		26111.4	-3.59153		26422.1	-2.16828		26151.4	-0.45154
26216.2	-10.3244		26206.5	-3.58411		26522.1	-2.1645		26246.5	-0.44984
26321.3	-10.2964		26311.6	-3.58222		26622.2	-2.16159		26346.6	-0.44842
26421.6	-10.2654		26416.8	-3.57133		26717.3	-2.15774		26451.8	-0.44672
26516.6	-10.2305		26516.9	-3.56671		26822.2	-2.15524		26556.9	-0.44507
26616.7	-10.1996		26617	-3.55989		26922.3	-2.15071		26657	-0.44328
26716.7	-10.1657		26712.1	-3.5539		27022.4	-2.14814		26752	-0.44158
26821.8	-10.1398		26807.1	-3.54761		27122.5	-2.14456		26847.1	-0.44008
26921.8	-10.1063		26912.2	-3.5433		27217.7	-2.14024		26947.2	-0.43842
27016.9	-10.0776		27017.4	-3.53872		27317.9	-2.1382		27047.2	-0.43696
27117	-10.0519		27117.5	-3.52796		27418	-2.13434		27147.3	-0.43524
27222.2	-10.0193		27212.5	-3.52633		27518.1	-2.13054		27252.5	-0.43362
27322.3	-9.98642		27307.7	-3.51973		27618.1	-2.12677		27357.6	-0.43212
27422.4	-9.95377		27412.8	-3.51086		27718.2	-2.12437		27452.8	-0.43055
27522.5	-9.93393		27517.9	-3.50739		27818.2	-2.1198		27547.8	-0.4289
27622.6	-9.90044		27617.9	-3.49933		27918.2	-2.1177		27647.8	-0.42757
27722.7	-9.87777		27718	-3.49487		28018.3	-2.11465		27747.9	-0.42573
27822.7	-9.84516		27813	-3.48531		28118.6	-2.11158		27848	-0.42428
27922.8	-9.81606		27908	-3.48373		28223.8	-2.10857		27948.1	-0.42257
28017.9	-9.78718		28008.1	-3.47353		28323.8	-2.10366		28048.2	-0.42093
28118.1	-9.75629		28108.4	-3.47073		28418.9	-2.10009		28148.4	-0.41942
28223.2	-9.73434		28208.5	-3.46878		28518.9	-2.09768		28253.5	-0.4178
28323.2	-9.70271		28308.6	-3.45731		28619	-2.09344		28358.6	-0.41635
28418.4	-9.67721		28408.7	-3.45588		28719.1	-2.09019		28453.7	-0.41496
28518.6	-9.65153		28508.8	-3.44847		28824.2	-2.08731		28548.8	-0.41336
28618.6	-9.61847		28608.8	-3.44074		28924.3	-2.08414		28648.8	-0.41148
28723.6	-9.58012		28708.9	-3.43842		29019.3	-2.08085		28748.9	-0.40996
28828.6	-9.55717		28814	-3.43173		29119.5	-2.07768		28849	-0.40856
28923.7	-9.54142		28914.1	-3.42479		29219.6	-2.07495		28949	-0.40706
29019	-9.51546		29009.2	-3.42082		29319.7	-2.07149		29049	-0.40536
29119.1	-9.48207		29109.3	-3.41226		29419.8	-2.06881		29153.9	-0.40385
29219.1	-9.46455		29214.5	-3.41148		29519.8	-2.06498		29254.1	-0.40245
29319.3	-9.43612		29319.6	-3.40554		29619.8	-2.06217		29349.1	-0.40095
29419.4	-9.40465		29414.7	-3.40063		29719.9	-2.06004		29449.2	-0.3996
29519.3	-9.3841		29509.7	-3.39566		29820	-2.05676		29549.2	-0.39771
29619.4	-9.36059		29609.7	-3.38818		29920.2	-2.05321		29654.3	-0.39644
29719.5	-9.33314		29709.7	-3.38217		30020.3	-2.04939		29754.4	-0.39498
29824.6	-9.31001		29809.8	-3.37944		30120.4	-2.04691		29854.5	-0.39352
29924.8	-9.28717		29910	-3.37296		30220.5	-2.0435		29959.8	-0.39184
30019.9	-9.25871		30010.2	-3.37045		30320.5	-2.03909		30055.1	-0.39028
30119.9	-9.23135		30110.2	-3.36427		30420.4	-2.03582		30160.3	-0.38883
30220	-9.20968		30210.3	-3.35979		30520.5	-2.03354		30260.3	-0.38736
30320	-9.17773		30310.3	-3.35235		30620.5	-2.03186		30350.3	-0.3859
30419.9	-9.15126		30410.2	-3.34219		30720.6	-2.02759		30450.2	-0.3845
30520	-9.135		30510.2	-3.33975		30820.8	-2.02553		30550.3	-0.38302
30620.1	-9.11567		30610.3	-3.3379		30920.9	-2.02102		30650.4	-0.38136
30720.1	-9.08641		30710.5	-3.33239		31021	-2.01822		30750.6	-0.38007
30820.2	-9.05932		30810.6	-3.32903		31121.1	-2.01551		30850.7	-0.37854
30920.3	-9.04059		30910.8	-3.31916		31221.1	-2.01251		30950.8	-0.37689
31020.5	-9.01654		31020.9	-3.31733		31321.3	-2.00915		31050.8	-0.37561
31120.6	-8.99644		31121	-3.30884		31421.3	-2.00724		31150.9	-0.37405
31220.7	-8.97096		31210.9	-3.30533		31521.4	-2.00432		31250.9	-0.3727
31320.8	-8.93904		31311	-3.30201		31621.5	-2.00107		31350.9	-0.37101
31420.8	-8.91973		31411.1	-3.29743		31726.6	-1.99751		31451	-0.36971
31520.9	-8.90078		31511.2	-3.29213		31826.7	-1.99416		31551.1	-0.36824
31620.9	-8.8797		31611.3	-3.2821		31921.8	-1.99173		31651.3	-0.36676
31721.1	-8.85307		31711.4	-3.27645		32021.9	-1.98911		31751.5	-0.36532
31821.2	-8.82955		31811.6	-3.27411		32127.1	-1.9859		31851.5	-0.36399
31921.4	-8.80932		31911.7	-3.27485		32227.2	-1.98426		31951.6	-0.36234
32021.4	-8.78745		32016.7	-3.2677		32322.3	-1.98064		32051.7	-0.36086
32121.5	-8.77591		32116.8	-3.26032		32417.4	-1.9767		32151.8	-0.35947
32221.5	-8.74843		32211.9	-3.26053		32517.5	-1.97389		32252	-0.3581
32321.7	-8.72231		32312.1	-3.25462		32622.6	-1.97089		32352.1	-0.35655
32426.8	-8.69902		32412.2	-3.24741		32722.8	-1.9691		32452.1	-0.35528
32531.9	-8.67613		32512.3	-3.24626		32822.7	-1.96531		32552.3	-0.35375
32632.1	-8.65853		32612.4	-3.23889		32922.7	-1.96257		32652.4	-0.35247
32727.2	-8.63879		32712.6	-3.23773		33022.9	-1.95938		32752.5	-0.35105
32822.3	-8.61778		32812.7	-3.23207		33123	-1.95685		32852.6	-0.34953
32922.3	-8.58831		32912.7	-3.22688		33223	-1.95398		32952.7	-0.34822
33022.4	-8.57238		33007.8	-3.22238		33323.1	-1.95126		33047.8	-0.34671
33122.5	-8.54354		33107.8	-3.21953		33423.2	-1.94771		33147.9	-0.3453
33222.6	-8.52475		33212.9	-3.21658		33523.4	-1.94425		33252.9	-0.34404
33322.8	-8.50486		33317.9	-3.21094		33623.5	-1.94313		33352.9	-0.34223
33422.9	-8.48311		33418.1	-3.20646		33723.6	-1.94008		33453	-0.341
33523	-8.46818		33513.3	-3.20318		33823.7	-1.93739		33553.2	-0.33941
33628.1	-8.44623		33613.4	-3.19439		33923.7	-1.93393		33653.4	-0.33807
33728.1	-8.43276		33718.4	-3.19272		34023.6	-1.93053		33758.4	-0.33674
33823.2	-8.40878		33818.5	-3.18759		34118.8	-1.92823		33858.4	-0.33544
33928.1	-8.38588		33913.5	-3.17898		34218.8	-1.92485		33948.3	-0.33397
34028.1	-8.3687		34013.5	-3.17589		34318.9	-1.92309		34048.4	-0.33272
34123.2	-8.34341		34113.6	-3.17183		34419.1	-1.92019		34153.5	-0.33128
34223.3	-8.33089		34213.7	-3.1705		34524.2	-1.91771		34253.6	-0.32976
34323.3	-8.3035		34313.8	-3.16494		34629.4	-1.91446		34353.8	-0.3283
34423.5	-8.28405		34413.9	-3.15881		34729.4	-1.9114		34453.9	-0.32697
34523.6	-8.26494		34514	-3.15704		34824.5	-1.90902		34554	-0.32582
34623.7	-8.2483		34614	-3.15325		34924.5	-1.90586		34654	-0.32439
34728.7	-8.2389		34714.2	-3.14721		35024.6	-1.90352		34754.1	-0.32277
34828.8	-8.21207		34814.2	-3.14317		35124.6	-1.90061		34849.1	-0.32161
34918.9	-8.19291		34914.2	-3.14105		35224.8	-1.89848		34944.2	-0.32015
35019	-8.17319		35014.3	-3.13148		35319.9	-1.89517		35054.3	-0.31882
35124.1	-8.15742		35109.5	-3.13036		35419.9	-1.89175		35159.4	-0.31759
35219.3	-8.13516		35209.6	-3.12501		35525.1	-1.88979		35254.6	-0.31605
35319.4	-8.11949		35314.7	-3.1202		35625.2	-1.88742		35354.8	-0.31481
35424.5	-8.09452		35419.8	-3.11719		35720.3	-1.88419		35454.9	-0.31351
35524.5	-8.0839		35519.9	-3.11697		35815.4	-1.88128		35554.9	-0.31198
35624.6	-8.06921		35615	-3.10823		35920.5	-1.87844		35655	-0.31063
35724.7	-8.05201		35715.1	-3.1041		36030.6	-1.87444		35755.1	-0.30944
35819.7	-8.03067		35815.2	-3.09761		36125.8	-1.87275		35855.2	-0.3081
35914.8	-8.00857		35915.2	-3.09842		36225.9	-1.87		35955.2	-0.30662
36020	-7.99826		36015.4	-3.09109		36330.9	-1.86716		36055.3	-0.3054
36120.2	-7.97499		36110.5	-3.08606		36426	-1.86471		36155.5	-0.30404
36220.4	-7.96451		36210.6	-3.08534		36521.1	-1.86179		36255.6	-0.3026
36320.4	-7.93735		36310.8	-3.07953		36616	-1.85876		36350.7	-0.30135
36420.5	-7.92047		36410.9	-3.07688		36726	-1.85502		36450.7	-0.29986
36525.5	-7.90748		36515.9	-3.07136		36826	-1.85374		36555.8	-0.29857
36620.6	-7.88449		36615.9	-3.06752		36916.1	-1.85201		36651	-0.29729
36720.6	-7.86646		36716.1	-3.06342		37021.3	-1.84905		36746	-0.29601
36825.7	-7.85648		36816.2	-3.06152		37121.3	-1.84544		36846	-0.29446
36925.8	-7.84158		36916.1	-3.05739		37221.5	-1.84351		36946.1	-0.29337
37030.9	-7.81224		37016.2	-3.05532		37321.5	-1.84018		37051.2	-0.29193
37131.1	-7.79976		37116.4	-3.04794		37416.6	-1.83823		37151.4	-0.29076
37226.2	-7.79072		37216.6	-3.04015		37516.6	-1.83501		37246.5	-0.28926
37321.3	-7.77393		37316.7	-3.04173		37616.7	-1.8313		37346.6	-0.28801
37416.4	-7.74969		37416.7	-3.03386		37716.7	-1.82952		37451.6	-0.28661
37516.4	-7.73421		37511.7	-3.03346		37816.8	-1.82755		37551.6	-0.28539
37621.4	-7.72417		37606.7	-3.02613		37922	-1.82437		37651.7	-0.28415
37721.4	-7.70636		37711.9	-3.02686		38022.1	-1.82086		37756.8	-0.28273
37821.5	-7.68845		37817	-3.02112		38122.3	-1.81896		37856.8	-0.28158
37926.7	-7.6607		37917.1	-3.01307		38222.3	-1.81547		37952	-0.2803
38026.9	-7.65002		38017.2	-3.00991		38322.3	-1.81334		38052.2	-0.27877
38122	-7.6335		38112.3	-3.00686		38427.5	-1.81078		38152.2	-0.27749
38217	-7.62545		38212.4	-3.00407		38527.6	-1.80815		38247.3	-0.2763
38317.1	-7.6034		38317.5	-3.00057		38622.6	-1.80542		38352.3	-0.27485
38422.2	-7.58047		38412.5	-2.99515		38722.7	-1.8034		38457.4	-0.27354
38522.2	-7.57196		38512.6	-2.99209		38822.8	-1.80024		38552.5	-0.27234
38617.3	-7.54899		38617.7	-2.98964		38917.9	-1.79925		38647.6	-0.27088
38717.4	-7.54059		38712.8	-2.98357		39018	-1.79591		38747.7	-0.26985
38817.6	-7.5173		38808	-2.98144		39118.2	-1.79238		38847.9	-0.26838
38917.8	-7.50303		38913.2	-2.97124		39218.3	-1.78992		38953	-0.26718
39017.9	-7.48861		39013.2	-2.97757		39318.5	-1.78808		39058.1	-0.26578
39118	-7.4847		39108.2	-2.97244		39418.6	-1.78467		39158.2	-0.26452
39218.1	-7.45531		39213.4	-2.96744		39523.7	-1.78215		39263.4	-0.26343
39318.3	-7.4423		39318.6	-2.96693		39623.8	-1.77912		39358.6	-0.26209
39418.5	-7.42389		39413.7	-2.95804		39719	-1.77733		39448.6	-0.26053
39523.6	-7.40876		39513.8	-2.95829		39819.2	-1.77395		39548.7	-0.25943
39623.6	-7.40561		39618.9	-2.94741		39919.3	-1.77041		39648.9	-0.25808
39718.7	-7.38184		39714.1	-2.94704		40019.3	-1.76871		39749	-0.25694
39823.8	-7.36625		39809.2	-2.94214		40119.3	-1.76615		39849.1	-0.25563
39924.1	-7.35793		39909.3	-2.94241		40219.4	-1.76411		39954.2	-0.25427
40024.3	-7.32946		40014.4	-2.94029		40319.5	-1.76172		40054.4	-0.25279
40124.1	-7.31994		40119.5	-2.93827		40419.5	-1.7589		40154.5	-0.25159
40219.1	-7.30877		40214.6	-2.93113		40519.6	-1.75627		40254.4	-0.25057
40319.3	-7.29794		40314.6	-2.92797		40624.8	-1.7538		40349.4	-0.24916
40419.3	-7.29038		40419.6	-2.92173		40725	-1.7503		40449.5	-0.24775
40519.4	-7.27136		40514.7	-2.92185		40825.1	-1.74913		40549.7	-0.24663
40619.6	-7.24303		40609.9	-2.91656		40925.1	-1.74581		40649.8	-0.24547
40724.7	-7.23916		40710	-2.91457		41020.2	-1.74277		40749.9	-0.24416
40829.8	-7.23578		40810.1	-2.90635		41125.3	-1.73945		40850.1	-0.24261
40924.9	-7.20693		40915.2	-2.90534		41225.3	-1.73681		40950.2	-0.24147
41020	-7.19171		41015.3	-2.90327		41320.4	-1.73517		41055.2	-0.24046
41120	-7.18315		41115.3	-2.89476		41420.4	-1.73235		41155.2	-0.23892
41220	-7.1623		41220.4	-2.89338		41520.6	-1.73072		41250.2	-0.23753
41320	-7.15229		41315.5	-2.89186		41625.8	-1.72827		41355.4	-0.23639
41420.1	-7.14286		41410.6	-2.8911		41730.9	-1.726		41460.6	-0.23499
41520.4	-7.1255		41510.7	-2.88237		41826	-1.72332		41560.8	-0.23384
41620.5	-7.11233		41620.9	-2.88138		41926.1	-1.71972		41660.8	-0.23296
41720.6	-7.10219		41721	-2.87527		42026.1	-1.71807		41755.9	-0.23138
41820.8	-7.07198		41816	-2.87484		42121.1	-1.71544		41851	-0.23033
41920.8	-7.06196		41916.1	-2.86775		42221.2	-1.71195		41956.1	-0.22901
42025.8	-7.05671		42016.2	-2.86572		42321.4	-1.71086		42056.2	-0.22765
42130.9	-7.04236		42116.2	-2.86338		42421.5	-1.70762		42151.2	-0.22639
42226	-7.03327		42211.2	-2.86099		42521.7	-1.70577		42251.3	-0.22524
42321.1	-7.0137		42311.4	-2.85728		42626.8	-1.70255		42356.4	-0.22368
42421.2	-7.00119		42411.5	-2.8535		42726.9	-1.70032		42461.6	-0.2226
42526.5	-6.9978		42511.7	-2.8532		42822	-1.69846		42556.7	-0.22139
42626.6	-6.97409		42611.8	-2.84835		42922	-1.69648		42651.8	-0.21995
42721.7	-6.96573		42716.9	-2.84227		43022.1	-1.69399		42751.9	-0.21893
42821.8	-6.9548		42817	-2.84184		43122.2	-1.69081		42851.9	-0.21761
42921.8	-6.93614		42912.1	-2.83683		43227.3	-1.68692		42951.9	-0.21621
43021.8	-6.91788		43012.2	-2.83198		43327.5	-1.68592		43052	-0.2152
43121.9	-6.91524		43117.3	-2.83439		43422.6	-1.68283		43152.1	-0.21398
43222	-6.90302		43217.3	-2.82903		43522.7	-1.68086		43252.3	-0.2128
43322.1	-6.88776		43312.4	-2.82512		43622.7	-1.67724		43352.4	-0.21142
43422.2	-6.86932		43412.6	-2.82077		43722.8	-1.67448		43452.5	-0.21007
43522.3	-6.87269		43517.7	-2.81694		43822.8	-1.67348		43552.7	-0.2089
43622.4	-6.85059		43622.7	-2.81384		43927.8	-1.67126		43652.8	-0.20774
43722.5	-6.82899		43717.7	-2.80859		44028	-1.66822		43752.8	-0.2066
43822.5	-6.82901		43812.7	-2.80583		44128.1	-1.66481		43852.8	-0.20523
43922.6	-6.8121		43912.8	-2.80092		44228.2	-1.66293		43952.9	-0.2041
44022.7	-6.80183		44012.9	-2.80008		44323.3	-1.65975		44053	-0.20259
44122.7	-6.78604		44113.1	-2.79995		44428.4	-1.657		44153.1	-0.20175
44222.9	-6.78763		44213.3	-2.79367		44533.5	-1.65512		44253.2	-0.20028
44323.1	-6.76425		44313.4	-2.79242		44628.4	-1.65302		44353.3	-0.1991
44423.2	-6.76169		44413.5	-2.78601		44723.4	-1.65054		44453.4	-0.19797
44523.1	-6.73193		44513.5	-2.7818		44823.5	-1.64739		44553.4	-0.19668
44623.1	-6.7243		44613.4	-2.7847		44923.5	-1.64602		44653.4	-0.1955
44723	-6.71216		44718.4	-2.7743		45023.6	-1.64391		44753.3	-0.19436
44828.1	-6.7019		44818.5	-2.77601		45123.8	-1.64154		44853.5	-0.19295
44928.2	-6.70317		44913.6	-2.772		45224	-1.63968		44953.6	-0.19171
45023.3	-6.68322		45013.7	-2.76641		45324	-1.63588		45053.7	-0.19068
45123.5	-6.66764		45118.9	-2.76924		45424	-1.63367		45153.9	-0.18939
45228.6	-6.65445		45219	-2.76538		45524.1	-1.63176		45254	-0.18815
45328.7	-6.64861		45324	-2.76362		45624.2	-1.62826		45364.1	-0.18686
45418.8	-6.63557		45424.1	-2.75744		45724.3	-1.62609		45464.1	-0.18558
45518.8	-6.62791		45514.1	-2.75038		45824.3	-1.62426		45554	-0.18442
45623.9	-6.60268		45619.2	-2.74884		45924.4	-1.62179		45654.1	-0.18323
45724	-6.59965		45719.3	-2.74799		46024.6	-1.62042		45754.2	-0.18207
45829	-6.58654		45819.3	-2.74492		46124.7	-1.61786		45854.4	-0.18093
45929.1	-6.57434		45919.5	-2.7394		46224.8	-1.61291		45954.5	-0.1798
46024.2	-6.56824		46014.7	-2.73489		46324.9	-1.61223		46059.6	-0.17843
46124.4	-6.55549		46114.7	-2.73533		46425	-1.60973		46159.7	-0.17743
46224.5	-6.53591		46214.8	-2.73067		46525.2	-1.60709		46254.8	-0.17615
46324.5	-6.52427		46314.9	-2.72821		46625.4	-1.60533		46355	-0.1749
46424.7	-6.513		46415	-2.72171		46725.5	-1.60264		46455.1	-0.17362
46604.9	-6.48749		46515.2	-2.7253		46825.5	-1.60024		46555.2	-0.17232
46754.9	-6.49063		46615.3	-2.72225		46925.7	-1.59832		46655.2	-0.17107
46825.1	-6.46617		46715.4	-2.71634		47025.9	-1.59486		46755.3	-0.17004
46925.2	-6.45457		46815.4	-2.71605		47125.9	-1.59327		46855.5	-0.16881
47025.3	-6.43966		46915.6	-2.70845		47226	-1.59085		46955.7	-0.16772
47125.4	-6.43341		47015.8	-2.7033		47326	-1.58762		47055.8	-0.16642
47225.4	-6.4213		47115.9	-2.70072		47426	-1.58638		47155.8	-0.16511
47325.5	-6.41417		47216	-2.69681		47526.2	-1.58287		47250.8	-0.16397
47420.6	-6.40862		47316	-2.69389		47626.2	-1.58104		47350.9	-0.16289
47525.7	-6.39604		47421.1	-2.69188		47726.4	-1.57885		47456	-0.16175
47625.8	-6.38577		47521.1	-2.68436		47821.5	-1.57597		47556.1	-0.16046
47720.9	-6.37195		47621.2	-2.68807		47921.6	-1.57295		47651.2	-0.15928
47826.1	-6.36871		47726.4	-2.68799		48026.7	-1.57192		47761.4	-0.15805
47926.2	-6.35179		47821.5	-2.68225		48121.8	-1.56939		47866.5	-0.15678
48026.3	-6.3409		47916.6	-2.67715		48221.7	-1.56682		47956.5	-0.15578
48126.3	-6.31952		48011.7	-2.67711		48326.6	-1.56454		48056.6	-0.15423
48226.2	-6.31972		48111.8	-2.67374		48431.7	-1.56231		48156.6	-0.15344
48321.2	-6.30916		48216.7	-2.66549		48531.8	-1.55903		48261.6	-0.1523
48421.4	-6.30492		48316.6	-2.66701		48626.9	-1.55693		48361.7	-0.15089
48526.5	-6.29285		48416.7	-2.66087		48727.1	-1.55475		48456.8	-0.14979
48626.7	-6.28464		48516.8	-2.66287		48822.2	-1.55296		48556.9	-0.14863
48721.7	-6.26419		48617	-2.66066		48922.3	-1.5496		48652	-0.14745
48821.9	-6.25817		48717.2	-2.65653		49027.3	-1.54814		48747.1	-0.14645
48926.9	-6.24896		48812.3	-2.65404		49127.4	-1.54649		48852.2	-0.14523
49026.9	-6.23135		48912.3	-2.64932		49227.3	-1.54334		48957.3	-0.14398
49126.9	-6.22859		49017.4	-2.64335		49327.5	-1.54025		49057.4	-0.14293
49227.1	-6.21452		49117.4	-2.6409		49427.7	-1.5383		49152.5	-0.14174
49327.2	-6.21267		49217.5	-2.63783		49527.8	-1.53646		49252.5	-0.14037
49427.2	-6.19482		49317.6	-2.63757		49627.9	-1.5331		49357.6	-0.13932
49527.4	-6.18951		49417.7	-2.63343		49728	-1.53111		49457.7	-0.13804
49627.6	-6.18017		49512.7	-2.63102		49828.1	-1.52927		49557.8	-0.13686
49722.7	-6.1785		49613	-2.62765		49923.2	-1.52688		49652.9	-0.13563
49817.7	-6.16215		49718	-2.62352		50018.3	-1.52465		49753	-0.13448
49917.8	-6.13793		49823.1	-2.61561		50123.4	-1.52118		49858	-0.13318
50027.9	-6.13711		49923.2	-2.6158		50228.4	-1.52026		49953.2	-0.13201
50128	-6.14173		50018.2	-2.61241		50328.6	-1.51769		50053.2	-0.13102
50223.1	-6.11898		50118.3	-2.60998		50428.7	-1.51488		50158.3	-0.12963
50328.1	-6.11759		50218.4	-2.607		50523.8	-1.51256		50258.5	-0.12851
50423.2	-6.09119		50318.6	-2.60842		50623.9	-1.51093		50358.5	-0.12721
50518.4	-6.09313		50418.8	-2.6052		50729	-1.50782		50453.7	-0.12627
50623.5	-6.08118		50513.8	-2.60023		50829.1	-1.50639		50553.8	-0.12501
50723.6	-6.06299		50613.9	-2.59712		50924.1	-1.50381		50653.9	-0.12407
50818.8	-6.05498		50719	-2.59261		51024.1	-1.501		50749	-0.12268
50923.8	-6.06886		50819.1	-2.58914		51129.3	-1.49864		50854.1	-0.12153
51028.8	-6.04011		50914.2	-2.58547		51229.3	-1.49573		50959.2	-0.12043
51123.9	-6.03561		51009.2	-2.58614		51329.6	-1.49519		51059.2	-0.11942
51219	-6.03297		51114.3	-2.58364		51430.2	-1.4924		51154.2	-0.1181
51324.4	-6.01019		51219.3	-2.58511		51525.6	-1.48838		51249.4	-0.11696
51424.8	-5.99832		51319.7	-2.5809		51621.1	-1.48764		51349.7	-0.1156
51520.2	-6.00298		51420.2	-2.56859		51721.5	-1.48434		51455.2	-0.11459
51620.7	-5.98941		51520.7	-2.57329		51826.9	-1.48217		51555.7	-0.1134
51721.1	-5.99264		51616.1	-2.57114		51932.3	-1.47987		51656.2	-0.11209
51821.5	-5.96694		51711.5	-2.56664		52027.8	-1.47832		51756.5	-0.11123
51921.8	-5.96708		51816.9	-2.5625		52123.2	-1.47599		51856.8	-0.10982
52022.3	-5.94519		51922.3	-2.55978		52223.7	-1.47378		51962.4	-0.10882
52122.8	-5.94697		52022.8	-2.55846		52324.2	-1.472		52057.8	-0.1076
52228.3	-5.94613		52118.3	-2.56044		52424.7	-1.46982		52153.2	-0.10641
52328.8	-5.93008		52213.7	-2.54501		52530.2	-1.46709		52258.8	-0.1054
52424.2	-5.90824		52314.2	-2.54969		52635.7	-1.46415		52359.3	-0.10422
52524.7	-5.91165		52419.7	-2.54904		52731	-1.46124		52454.8	-0.10296
52625.1	-5.89799		52520.1	-2.54222		52826.4	-1.46054		52555.2	-0.10187
52725.5	-5.87581		52620.5	-2.54115		52931.8	-1.4576		52655.6	-0.10051
52826	-5.88324		52721	-2.53832		53032.2	-1.45432		52761.1	-0.0997
52926.5	-5.87734		52816.5	-2.53692		53127.8	-1.45105		52866.5	-0.09832
53027	-5.87622		52916.9	-2.52085		53228.3	-1.44956		52961.8	-0.09719
53127.4	-5.87091		53022.3	-2.53084		53328.8	-1.44757		53057.3	-0.09608
53233	-5.8522		53122.7	-2.52549		53429.2	-1.4455		53163	-0.09477
53338.5	-5.84241		53218.3	-2.52282		53529.7	-1.4437		53263.5	-0.0939
53439	-5.83118		53318.8	-2.51786		53630.3	-1.44166		53358.9	-0.09272
53534.5	-5.81332		53424.3	-2.51657		53730.8	-1.4384		53459.3	-0.09144
53630.1	-5.80789		53529.8	-2.51461		53831.2	-1.43687		53559.9	-0.09026
53730.6	-5.81615		53625.3	-2.50932		53931.7	-1.43405		53660.4	-0.08918
53831	-5.78632		53725.8	-2.50523		54032.3	-1.43306		53765.9	-0.08822
53931.4	-5.78133		53826.3	-2.50585		54132.8	-1.42946		53871.4	-0.08683
54031.9	-5.78173		53921.8	-2.50566		54233.2	-1.42808		53966.9	-0.08576
54132.4	-5.76523		54022.3	-2.50122		54333.7	-1.42562		54062.5	-0.08444
54232.9	-5.76997		54122.8	-2.49509		54434	-1.4236		54162.9	-0.08326
54333.3	-5.74556		54223.2	-2.49473		54534.5	-1.42109		54268.4	-0.08231
54433.7	-5.73239		54328.7	-2.4911		54635	-1.41665		54368.9	-0.08117
54534.2	-5.74277		54434.2	-2.48993		54735.5	-1.41674		54464.3	-0.0801
54634.7	-5.74114		54529.5	-2.48416		54836.2	-1.4147		54564.6	-0.07889
54735.2	-5.7132		54625	-2.47958		54936.7	-1.41339		54670	-0.07772
54835.6	-5.71408		54730.5	-2.48058		55037.2	-1.40946		54770.4	-0.07658
54936.1	-5.70129		54830.9	-2.46755		55142.6	-1.40795		54865.9	-0.0753
55036.6	-5.68252		54931.4	-2.47783		55243	-1.40557		54971.5	-0.07428
55142.1	-5.68159		55031.8	-2.47392		55338.5	-1.40328		55072	-0.07314
55242.5	-5.6701		55127.3	-2.46688		55438.9	-1.40065		55167.5	-0.07204
55342.9	-5.65011		55232.9	-2.45769		55539.3	-1.39982		55267.8	-0.07101
55443.4	-5.67135		55338.4	-2.46358		55639.7	-1.39659		55368.3	-0.06951
55538.8	-5.64191		55438.8	-2.45749		55745.3	-1.39464		55468.9	-0.06844
55644.2	-5.6539		55539.1	-2.4511		55845.8	-1.39102		55569.3	-0.06764
55744.7	-5.62107		55634.5	-2.45689		55941.3	-1.3892		55669.7	-0.06644
55840.2	-5.62634		55730	-2.45054		56046.8	-1.38797		55775.3	-0.06507
55940.7	-5.61935		55830.5	-2.45131		56147.2	-1.38599		55875.7	-0.06403
56041.2	-5.61342		55936.1	-2.44798		56242.6	-1.38225		55971.1	-0.06278
56141.6	-5.59775		56041.5	-2.445		56343.1	-1.38071		56071.6	-0.06169
56242	-5.59829		56137	-2.44356		56448.5	-1.37884		56172.1	-0.06086
56342.5	-5.60096		56232.5	-2.43872		56549	-1.37732		56277.5	-0.0596
56443	-5.57505		56333	-2.43714		56649.5	-1.37304		56382.9	-0.05826
56548.4	-5.583		56433.4	-2.42986		56750.1	-1.37082		56478.4	-0.05735
56648.9	-5.56365		56533.8	-2.43009		56845.5	-1.36876		56573.8	-0.05608
56744.4	-5.5617		56634.4	-2.42134		56946	-1.36641		56674.3	-0.0549
56844.9	-5.55163		56739.9	-2.42372		57046.4	-1.36517		56774.8	-0.05422
56950.4	-5.52729		56840.3	-2.42265		57146.8	-1.36242		56875.3	-0.05283
57050.8	-5.53506		56935.8	-2.42028		57247.3	-1.35858		56975.8	-0.05131
57146.2	-5.52514		57036.2	-2.42207		57347.8	-1.3583		57076.3	-0.05034
57246.7	-5.52248		57136.7	-2.41813		57448.2	-1.35503		57176.7	-0.0495
57347.2	-5.50195		57237.2	-2.41298		57548.7	-1.35309		57277.1	-0.04831
57447.6	-5.50544		57337.5	-2.41043		57649.2	-1.35166		57377.5	-0.04732
57548.1	-5.50098		57437.9	-2.40898		57749.7	-1.34805		57478	-0.04575
57648.6	-5.48213		57538.4	-2.40041		57850.2	-1.34581		57578.5	-0.04474
57754.1	-5.48624		57638.9	-2.40735		57950.6	-1.34471		57679.2	-0.04367
57854.6	-5.47338		57739.4	-2.40143		58050.9	-1.34149		57779.6	-0.04251
57950	-5.46252		57839.9	-2.39648		58151.4	-1.33976		57880	-0.04164
58050.4	-5.45852		57940.3	-2.39526		58251.8	-1.33813		57980.4	-0.04045
58150.8	-5.43769		58040.8	-2.3937		58352.3	-1.33468		58080.8	-0.0392
58251.3	-5.4444		58146.2	-2.38488		58457.8	-1.33332		58181.1	-0.03813
58351.7	-5.42941		58246.7	-2.38819		58558.4	-1.32941		58281.6	-0.03727
58457.2	-5.43084		58342.1	-2.38018		58653.9	-1.32886		58382.1	-0.036
58557.7	-5.42496		58442.6	-2.37844		58759.3	-1.32662		58482.6	-0.03498
58653.1	-5.39465		58543.1	-2.38593		58859.7	-1.32389		58583.2	-0.03393
58753.6	-5.40399		58643.5	-2.37582		58955	-1.3213		58683.6	-0.03257
58854	-5.37633		58744	-2.37551		59050.2	-1.32031		58784.1	-0.03162
58949.3	-5.39289		58844.5	-2.36968		59155.7	-1.31928		58884.4	-0.03058
59049.7	-5.39055		58944.7	-2.36935		59256.2	-1.31576		58984.8	-0.0292
59160.2	-5.36849		59045.1	-2.36891		59351.6	-1.31378		59085.2	-0.02833
59260.6	-5.38131		59155.6	-2.35718		59457.2	-1.31271		59185.7	-0.02709
59356.1	-5.35551		59256.1	-2.36042		59557.7	-1.30951		59286.1	-0.02599
59456.7	-5.35071		59346.5	-2.35945		59658.2	-1.30774		59386.6	-0.02495
59557	-5.33201		59447	-2.35694		59758.6	-1.30551		59487.1	-0.02395
59657.5	-5.35249		59547.5	-2.35366		59859	-1.30296		59582.5	-0.02272
59757.9	-5.35735		59648	-2.35063		59959.4	-1.30081		59687.9	-0.02167
59858.4	-5.34529		59748.3	-2.34643		60059.9	-1.29703		59793.4	-0.02037
59958.9	-5.33161		59848.7	-2.34412		60160.3	-1.29582		59888.8	-0.01942
60059.3	-5.32142		59949.1	-2.3435		60260.9	-1.29415		59989.3	-0.01817
60159.8	-5.31144		60049.6	-2.3394		60361.4	-1.29292		60089.7	-0.01706
60255.3	-5.31591		60150.1	-2.34081		60461.8	-1.29081		60190.2	-0.01612
60355.7	-5.30181		60250.6	-2.32948		60562.2	-1.28791		60290.8	-0.01507
60461.1	-5.28213		60351.1	-2.32797		60662.7	-1.28654		60391.3	-0.01381
60561.7	-5.27665		60451.6	-2.32948		60763.3	-1.28337		60491.7	-0.01264
60662.2	-5.2846		60557	-2.32129		60858.7	-1.28105		60597.2	-0.0115
60762.7	-5.26708		60657.5	-2.32367		60959.1	-1.2792		60697.6	-0.01037
60863.2	-5.28112		60753.1	-2.32388		61059.6	-1.27722		60793.1	-0.00918
60968.6	-5.25156		60853.5	-2.31909		61160.1	-1.27485		60893.6	-0.00819
61064.1	-5.24905		60954	-2.31718		61265.7	-1.27275		60994.1	-0.00722
61159.6	-5.25012		61054.4	-2.31427		61366.1	-1.27078		61094.5	-0.00605
61265.1	-5.23229		61155	-2.29844		61466.5	-1.269		61195	-0.00502
61365.5	-5.22314		61255.5	-2.30949		61567	-1.26631		61295.5	-0.00384
61465.9	-5.22428		61355.9	-2.30091		61667.4	-1.26321		61396	-0.00264
61566.4	-5.21309		61456.3	-2.30669		61762.8	-1.26032		61496.5	-0.00189
61666.9	-5.22468		61556.7	-2.30104		61863.2	-1.25985		61596.9	-0.000423618
61767.3	-5.21275		61657.2	-2.29454		61968.8	-1.25848		61697.3	0.000478792
61867.7	-5.21088		61757.7	-2.29359		62069.3	-1.25606		61797.8	0.00178
61968.2	-5.20231		61858.1	-2.29436		62169.8	-1.25402		61898.2	0.00263
62068.7	-5.19524		61958.5	-2.29061		62270.2	-1.2516		61998.7	0.00369
62169.2	-5.19278		62059.1	-2.28515		62365.6	-1.24911		62094.3	0.00487
62269.7	-5.18119		62154.6	-2.28058		62460.9	-1.24709		62194.7	0.00621
62370.2	-5.18302		62255	-2.28378		62566.4	-1.24524		62300.1	0.00699
62470.6	-5.16564		62360.4	-2.27964		62671.9	-1.2419		62400.6	0.00812
62570.9	-5.1566		62460.8	-2.27246		62772.4	-1.24134		62500.9	0.0094
62671.2	-5.15679		62566.2	-2.27588		62867.8	-1.23826		62601.3	0.0104
62771.7	-5.15147		62666.7	-2.27153		62963.3	-1.2369		62701.8	0.01138
62867.1	-5.1392		62762.1	-2.2728		63068.7	-1.23492		62802.3	0.0127
62962.5	-5.10977		62862.5	-2.26806		63174.2	-1.23153		62902.8	0.01358
63068.1	-5.13586		62958.1	-2.26101		63274.7	-1.22964		63003.3	0.01481
63173.6	-5.09292		63058.6	-2.26781		63375	-1.22752		63103.8	0.01573
63274	-5.11825		63164	-2.2586		63470.4	-1.22561		63199.2	0.01687
63369.5	-5.1111		63259.5	-2.25817		63570.9	-1.22302		63299.6	0.01788
63469.9	-5.08143		63354.9	-2.25736		63671.4	-1.22047		63405.1	0.01923
63575.3	-5.07724		63460.3	-2.24996		63771.9	-1.21875		63500.5	0.02027
63675.8	-5.0716		63570.8	-2.24554		63872.5	-1.21748		63606	0.02135
63776.3	-5.07925		63671.2	-2.24729		63973	-1.21461		63716.5	0.02228
63871.8	-5.05581		63761.6	-2.23929		64078.4	-1.21263		63811.9	0.02369
63972.3	-5.06523		63862.2	-2.24037		64173.8	-1.21024		63907.4	0.02468
64077.7	-5.0533		63967.7	-2.24044		64269.2	-1.20875		64002.8	0.02567
64173.1	-5.05329		64068.2	-2.2349		64374.7	-1.20571		64098.3	0.02688
64273.5	-5.04855		64163.6	-2.23425		64475.1	-1.20373		64203.8	0.02805
64379	-5.00528		64264	-2.23349		64575.5	-1.20275		64309.3	0.02902
64474.5	-5.03569		64369.6	-2.23489		64681.1	-1.19943		64409.7	0.03017
64575	-5.0375		64470	-2.23074		64781.7	-1.19761		64505.1	0.03133
64680.5	-5.03022		64570.5	-2.22902		64877.1	-1.19454		64605.6	0.03222
64776	-5.01916		64665.8	-2.22461		64972.5	-1.1915		64706.1	0.03321
64876.5	-4.99082		64766.3	-2.22224		65078	-1.19071		64806.7	0.03466
64982.1	-4.99334		64871.9	-2.21446		65178.3	-1.18924		64917.1	0.03547
65077.4	-4.98496		64972.4	-2.21519		65273.8	-1.18657		65017.6	0.03656
65172.7	-4.9954		65072.9	-2.20663		65379.3	-1.18383		65108	0.0374
65278.2	-4.99491		65173.3	-2.20659		65479.8	-1.18305		65208.4	0.03854
65378.6	-4.99307		65273.7	-2.20603		65580.3	-1.18035		65313.9	0.03974
65474.1	-4.96877		65369.1	-2.19662		65685.7	-1.17779		65419.3	0.04092
65574.6	-4.97246		65464.5	-2.19557		65786.3	-1.17541		65514.7	0.04208
65675.2	-4.96572		65570	-2.20341		65886.7	-1.17441		65610.2	0.04298
65780.8	-4.9516		65675.6	-2.19956		65987.1	-1.17206		65710.7	0.04396
65881.1	-4.94725		65771.1	-2.19861		66087.5	-1.17044		65806.2	0.04508
65976.5	-4.95681		65871.6	-2.20009		66182.9	-1.16826		65906.7	0.04602
66077	-4.94994		65977.1	-2.19441		66278.4	-1.16609		66012.1	0.04713
66182.3	-4.94947		66072.4	-2.18005		66378.8	-1.16403		66117.5	0.04828
66282.8	-4.95208		66172.7	-2.18978		66489.4	-1.16215		66212.9	0.04928
66378.2	-4.91981		66278.2	-2.1855		66590	-1.16078		66308.3	0.05025
66478.8	-4.92718		66373.6	-2.17963		66680.4	-1.15841		66408.8	0.05138
66579.3	-4.92881		66474.1	-2.18314		66785.8	-1.15573		66514.3	0.05249
66679.7	-4.9158		66579.7	-2.17539		66886.2	-1.15482		66619.9	0.05376
66780.2	-4.91405		66675.1	-2.1707		66981.6	-1.15192		66715.3	0.05459
66880.7	-4.90144		66775.6	-2.16371		67082.1	-1.14909		66815.8	0.05564
66986.1	-4.88975		66876.1	-2.17729		67182.5	-1.14744		66916.2	0.05705
67086.5	-4.88443		66971.5	-2.1681		67283	-1.14419		67011.6	0.05776
67181.8	-4.88402		67071.9	-2.16371		67383.5	-1.14373		67112.1	0.05875
67287.3	-4.87748		67172.3	-2.16396		67484	-1.14185		67212.5	0.06
67387.9	-4.88135		67272.8	-2.15743		67589.4	-1.13909		67312.9	0.06111
67488.5	-4.8611		67378.3	-2.15553		67689.8	-1.13624		67413.4	0.06191
67588.9	-4.83805		67483.8	-2.15822		67785.4	-1.13528		67519	0.06332
67684.4	-4.84353		67579.2	-2.15454		67886	-1.13212		67624.5	0.06423
67784.8	-4.8467		67674.7	-2.1489		67991.5	-1.13111		67719.9	0.06512
67895.4	-4.84314		67775.2	-2.14494		68097	-1.12824		67820.4	0.06639
68000.9	-4.84109		67875.8	-2.14534		68192.5	-1.12631		67921	0.06725
68091.4	-4.82564		67976.4	-2.13924		68293	-1.12519		68016.6	0.06842
68191.8	-4.82059		68076.8	-2.14038		68393.5	-1.12165		68117	0.06969
68297.4	-4.81002		68187.3	-2.1365		68489	-1.12062		68222.5	0.07065
68397.9	-4.82135		68292.8	-2.13572		68589.4	-1.11594		68323	0.0717
68493.3	-4.81631		68388.3	-2.13309		68689.8	-1.11623		68418.4	0.07279
68588.7	-4.79098		68483.8	-2.13453		68790.3	-1.11359		68523.9	0.07374
68689.1	-4.81468		68579.2	-2.11792		68890.7	-1.11128		68624.4	0.07461
68789.6	-4.80559		68684.6	-2.12075		68991	-1.11038		68724.8	0.07602
68890.1	-4.79889		68785	-2.1292		69091.5	-1.10802		68825.3	0.07671
68990.5	-4.79084		68880.4	-2.11066		69192.1	-1.10634		68920.7	0.07801
69090.8	-4.76868		68980.9	-2.12335		69292.5	-1.10277		69021.1	0.07895
69191.4	-4.76258		69086.4	-2.1107		69393	-1.10164		69126.7	0.07994
69291.9	-4.78234		69191.9	-2.11065		69493.5	-1.10081		69232.2	0.08097
69397.4	-4.76742		69292.4	-2.116		69593.9	-1.09734		69327.6	0.08199
69497.9	-4.75517		69387.8	-2.10406		69694.3	-1.09583		69428.1	0.08294
69598.3	-4.76411		69483.2	-2.11103		69794.8	-1.09295		69528.4	0.08434
69698.7	-4.73582		69583.7	-2.10712		69895.2	-1.09176		69623.9	0.08532
69794.1	-4.74378		69684.2	-2.10197		70002.5	-1.02428		69729.3	0.08654
69894.6	-4.74157		69784.6	-2.09732		69970.3	-0.9045		69829.8	0.08791
70002.3	-4.34535		69885	-2.09918		69890.7	-0.75891		69925.3	0.08846
69999.1	-3.99481		70002.6	-1.94974		69791.6	-0.70321		70000.7	0.08996
69953.9	-3.14647		69965.1	-1.55346		69687.6	-0.67659		69999.1	0.08944
69860.5	-1.86466		69880.2	-1.0623		69588.5	-0.65948		69954	0.08901
69761.4	-0.9363		69781.1	-0.80589		69489.3	-0.65016		69860.4	0.0886
69662.2	-0.23464		69682.1	-0.64919		69390.2	-0.64312		69761.3	0.08755
69473.8	0.66952		69583	-0.55422		69221.3	-0.63429		69662.2	0.08636
69325	0.96661		69404.4	-0.44891		69072.3	-0.63292		69563.1	0.08563
69265.4	1.19726		69250.7	-0.41686		68997.7	-0.63119		69454.1	0.08442
69166.1	1.37492		69181.1	-0.4043		68898.1	-0.63225		69355	0.08365
69066.6	1.52245		69086.5	-0.37421		68793.4	-0.63241		69260.6	0.08245
68967	1.62783		68987	-0.36939		68693.8	-0.63164		69161.2	0.08119
68787.8	1.79802		68882.5	-0.35717		68599.1	-0.63212		69066.6	0.08051
68638.4	1.86375		68782.9	-0.34722		68494.4	-0.63239		68962.2	0.0791
68568.6	1.89815		68688.2	-0.34486		68394.8	-0.63255		68862.7	0.07821
68468.9	1.94545		68588.6	-0.3422		68300	-0.63368		68768	0.07701
68369.3	2.00462		68488.9	-0.34486		68200.3	-0.63477		68663.3	0.07604
68269.5	2.00717		68389.1	-0.33929		68100.5	-0.63667		68558.6	0.07497
68169.6	2.0434		68284.4	-0.33554		68000.8	-0.63589		68463.9	0.07427
68069.8	2.07233		68184.6	-0.3366		67901.1	-0.63665		68369.1	0.0731
67970.2	2.06906		68084.8	-0.3343		67801.2	-0.63849		68269.4	0.07188
67870.5	2.10381		67985.2	-0.33265		67701.5	-0.6399		68169.7	0.071
67770.6	2.12015		67890.5	-0.33783		67601.8	-0.64099		68070	0.06958
67670.9	2.1417		67790.6	-0.34053		67502.1	-0.64241		67970.2	0.0688
67571.2	2.15271		67690.9	-0.34101		67402.3	-0.64325		67870.4	0.06782
67471.5	2.1626		67591.1	-0.33756		67302.5	-0.64425		67770.7	0.0667
67371.6	2.14766		67491.4	-0.34688		67202.8	-0.646		67670.9	0.06545
67271.8	2.17829		67391.6	-0.35144		67108	-0.64601		67571.2	0.0646
67172.1	2.1601		67286.9	-0.34124		67008.3	-0.64711		67471.5	0.06354
67072.4	2.19396		67187.2	-0.34399		66903.7	-0.6484		67371.7	0.06238
66972.7	2.20702		67092.4	-0.3464		66803.9	-0.64968		67271.9	0.06132
66873	2.19324		66992.7	-0.3515		66704.2	-0.65136		67172.2	0.06038
66773.4	2.21638		66897.9	-0.35235		66604.5	-0.65308		67072.5	0.05901
66673.6	2.19768		66798.3	-0.35248		66504.7	-0.65363		66972.8	0.05821
66573.9	2.20529		66693.6	-0.35124		66404.9	-0.65559		66873.1	0.0569
66479.1	2.19537		66593.9	-0.35444		66305.3	-0.65705		66768.4	0.05577
66379.4	2.21121		66494.1	-0.35888		66205.5	-0.65686		66668.7	0.05478
66274.6	2.22504		66394.3	-0.36589		66105.8	-0.65944		66574	0.05382
66174.9	2.22355		66294.6	-0.36285		66006.2	-0.6595		66474.1	0.05293
66075.4	2.23745		66194.9	-0.36258		65906.5	-0.66067		66379.3	0.05174
65980.7	2.23583		66095.2	-0.36261		65806.8	-0.66254		66279.6	0.05058
65880.9	2.23057		65995.6	-0.36406		65707.1	-0.66492		66169.9	0.04979
65776.1	2.23016		65890.9	-0.36944		65607.2	-0.66617		66070.3	0.04854
65676.5	2.24165		65791.2	-0.3731		65502.5	-0.66564		65975.6	0.04758
65576.8	2.2452		65696.4	-0.37873		65402.7	-0.66764		65875.9	0.04651
65476.9	2.24754		65596.6	-0.3759		65303	-0.6698		65776.2	0.04538
65377.1	2.24843		65496.8	-0.37405		65203.3	-0.67123		65676.5	0.04444
65282.4	2.26578		65397.1	-0.374		65113.6	-0.67172		65581.8	0.04345
65182.7	2.25085		65297.3	-0.37933		65018.9	-0.67322		65481.9	0.04223
65078.2	2.23277		65197.6	-0.38275		64919.2	-0.67354		65377.2	0.04111
64983.5	2.25167		65098	-0.38212		64814.5	-0.67587		65277.5	0.04007
64883.7	2.25169		64998.4	-0.38851		64709.7	-0.67694		65177.9	0.03912
64784	2.26253		64898.5	-0.38667		64609.9	-0.67763		65078.1	0.03794
64684.2	2.24967		64798.8	-0.3854		64515.2	-0.679		64978.5	0.03699
64574.3	2.25498		64699.2	-0.39092		64415.5	-0.68186		64878.8	0.03577
64474.7	2.25395		64599.3	-0.401		64310.8	-0.68207		64779	0.03482
64385	2.2559		64499.6	-0.40062		64216	-0.68255		64679.2	0.03376
64285.2	2.23716		64404.9	-0.39598		64116.3	-0.68522		64579.4	0.03252
64185.5	2.25864		64305.1	-0.40224		64011.6	-0.68708		64479.7	0.0315
64090.8	2.25376		64200.4	-0.40534		63911.9	-0.6875		64384.9	0.03059
63986.1	2.26969		64095.7	-0.40805		63812	-0.68941		64285.2	0.02955
63881.3	2.23374		63996	-0.40774		63707.3	-0.69189		64180.5	0.02828
63786.5	2.25406		63901.3	-0.41439		63612.6	-0.69287		64080.7	0.02742
63691.8	2.24299		63806.4	-0.41692		63522.8	-0.69399		63981.1	0.02619
63592.1	2.25362		63706.7	-0.41318		63418.1	-0.69564		63881.4	0.02554
63487.4	2.25087		63602	-0.41728		63308.5	-0.69675		63786.5	0.0243
63382.7	2.25518		63502.3	-0.41872		63208.8	-0.69818		63691.7	0.02326
63288	2.24704		63402.5	-0.42052		63114.1	-0.69916		63587	0.0222
63188.3	2.25594		63302.8	-0.4256		63014.4	-0.70038		63482.4	0.02114
63078.5	2.2551		63203.1	-0.42972		62914.6	-0.70136		63377.7	0.02001
62983.8	2.25727		63103.4	-0.42973		62819.8	-0.70202		63277.9	0.01879
62894.1	2.25978		63003.7	-0.43485		62725	-0.70451		63188.2	0.01791
62789.3	2.25023		62904	-0.43365		62625.3	-0.70629		63093.4	0.01653
62684.5	2.23618		62804.3	-0.44169		62520.7	-0.7081		62993.8	0.01586
62584.8	2.24254		62704.5	-0.43801		62416.2	-0.70878		62889.1	0.01484
62485.2	2.24743		62604.7	-0.43961		62316.5	-0.71063		62789.2	0.0135
62390.6	2.22731		62505.1	-0.44523		62221.7	-0.7121		62689.5	0.01246
62295.9	2.24162		62405.5	-0.44713		62122	-0.71224		62584.7	0.01145
62191.1	2.21907		62300.8	-0.45034		62022.3	-0.71428		62490.1	0.01037
62086.4	2.21585		62201.1	-0.45802		61917.5	-0.71501		62390.5	0.00935
61991.7	2.24984		62106.3	-0.4578		61817.7	-0.71704		62285.8	0.00829
61891.9	2.22793		62006.6	-0.45609		61728	-0.71945		62191	0.00699
61792.1	2.24066		61906.8	-0.45674		61628.3	-0.72012		62096.3	0.00608
61697.3	2.23687		61807	-0.46344		61523.7	-0.7212		61996.7	0.00506
61597.7	2.22193		61712.3	-0.46429		61419	-0.72267		61891.9	0.00366
61493.1	2.22317		61612.5	-0.46995		61324.3	-0.72314		61787.2	0.00284
61393.4	2.21122		61512.8	-0.46551		61229.5	-0.72552		61687.4	0.00176
61298.6	2.23873		61418.2	-0.47585		61124.7	-0.72742		61592.6	0.000383285
61198.9	2.23422		61313.6	-0.4715		61025	-0.72952		61493	-0.000505841
61099.1	2.23053		61208.8	-0.47273		60930.2	-0.7292		61393.3	-0.00153
60999.4	2.22655		61114	-0.47694		60830.4	-0.7321		61293.5	-0.00257
60899.7	2.2325		61014.3	-0.47534		60725.7	-0.7329		61193.9	-0.00371
60799.9	2.20723		60914.5	-0.48454		60620.9	-0.73379		61094.1	-0.00463
60700.1	2.22589		60819.8	-0.48551		60526.2	-0.7352		60989.4	-0.00589
60600.4	2.23227		60720	-0.48197		60426.5	-0.73659		60894.6	-0.00679
60500.7	2.21436		60620.1	-0.48465		60326.8	-0.73793		60799.9	-0.00806
60395.9	2.22501		60515.4	-0.49062		60232	-0.73925		60695.1	-0.00908
60296.1	2.2132		60415.8	-0.49161		60127.2	-0.74158		60595.3	-0.01042
60201.3	2.22921		60316	-0.49401		60027.5	-0.74059		60495.6	-0.01123
60096.6	2.22841		60216.2	-0.50615		59932.8	-0.74397		60395.9	-0.01235
59991.9	2.23759		60121.4	-0.50026		59833	-0.74482		60296.2	-0.0134
59897.2	2.2371		60016.8	-0.50458		59733.4	-0.74796		60196.4	-0.01456
59802.5	2.20878		59917.1	-0.5008		59633.7	-0.74792		60101.6	-0.01568
59702.9	2.21319		59822.4	-0.50137		59529	-0.74782		60001.8	-0.01668
59603.2	2.22167		59722.7	-0.5093		59429.4	-0.75089		59902.1	-0.01775
59503.4	2.20764		59617.9	-0.50697		59334.5	-0.75282		59797.4	-0.01881
59398.7	2.20934		59518.2	-0.51052		59234.7	-0.7542		59692.8	-0.01989
59293.9	2.20879		59423.6	-0.52547		59135	-0.75473		59598.1	-0.02082
59199.1	2.22225		59323.8	-0.51128		59035.1	-0.75572		59498.3	-0.02211
59099.4	2.22039		59218.9	-0.51771		58935.6	-0.7589		59393.5	-0.02319
58999.7	2.20664		59119.3	-0.52036		58836.1	-0.75985		59293.8	-0.02421
58905.2	2.19031		59024.6	-0.52456		58736.4	-0.76168		59199.1	-0.02538
58800.6	2.20127		58920	-0.53029		58636.6	-0.76269		59104.4	-0.02648
58700.8	2.20937		58820.4	-0.52943		58536.9	-0.76264		59004.6	-0.02785
58606.1	2.19955		58725.8	-0.5324		58437.2	-0.76545		58900	-0.02866
58506.4	2.19912		58626	-0.53744		58337.4	-0.76631		58795.4	-0.02995
58401.6	2.21736		58526.3	-0.53923		58237.7	-0.76842		58700.7	-0.03102
58301.9	2.1972		58426.5	-0.54122		58137.9	-0.76966		58606	-0.03196
58207.1	2.21219		58326.6	-0.54147		58038.2	-0.77138		58501.3	-0.03323
58107.4	2.18208		58226.8	-0.54754		57938.6	-0.77162		58401.5	-0.03444
58007.7	2.19805		58117.2	-0.55399		57828.9	-0.77515		58306.7	-0.03529
57908	2.19831		58012.6	-0.55134		57724.2	-0.77543		58206.9	-0.03661
57808.3	2.21871		57922.9	-0.55994		57634.4	-0.77778		58107.3	-0.03779
57708.6	2.18596		57828.1	-0.55369		57539.7	-0.77961		58007.6	-0.03878
57603.9	2.20217		57723.4	-0.5562		57439.9	-0.78132		57908	-0.03986
57504	2.19106		57623.7	-0.5679		57340.1	-0.78205		57808.3	-0.04091
57404.3	2.16674		57528.9	-0.56515		57235.4	-0.78532		57708.5	-0.04185
57304.6	2.17526		57429.1	-0.57123		57130.7	-0.78501		57608.7	-0.04293
57209.8	2.18948		57324.4	-0.56632		57031	-0.78724		57509	-0.04419
57110.1	2.17371		57224.8	-0.56822		56936.2	-0.78789		57409.2	-0.04516
57010.3	2.18015		57130	-0.57298		56836.5	-0.79016		57304.5	-0.04635
56910.7	2.17785		57030.3	-0.57842		56736.7	-0.79092		57204.8	-0.04757
56811	2.16767		56930.6	-0.58095		56641.9	-0.79207		57110.1	-0.04866
56711.2	2.19113		56830.9	-0.58051		56542.2	-0.79343		57010.3	-0.04973
56611.4	2.17819		56731.1	-0.58588		56442.4	-0.79651		56905.7	-0.0508
56506.7	2.18883		56631.3	-0.58442		56342.7	-0.79906		56805.9	-0.0521
56407.1	2.17769		56531.5	-0.58533		56243.1	-0.79924		56711.1	-0.053
56312.3	2.19227		56431.9	-0.59443		56143.4	-0.80178		56611.3	-0.05424
56212.5	2.17838		56332.1	-0.59757		56043.7	-0.80125		56511.5	-0.0554
56112.8	2.1719		56232.4	-0.60242		55943.9	-0.80545		56411.9	-0.05623
56013.1	2.17102		56132.7	-0.60862		55844.1	-0.80562		56312.2	-0.05756
55913.3	2.16756		56033	-0.60389		55744.4	-0.80855		56212.5	-0.05867
55813.6	2.14676		55933.4	-0.60068		55644.6	-0.80909		56112.8	-0.05956
55713.9	2.15557		55833.6	-0.60471		55544.9	-0.80911		56013.1	-0.06099
55614.2	2.16533		55733.8	-0.60556		55445.2	-0.81042		55913.4	-0.06182
55509.4	2.14583		55634	-0.61217		55345.5	-0.81423		55808.6	-0.06293
55409.7	2.15467		55534.3	-0.61412		55245.9	-0.8136		55708.8	-0.06404
55315	2.15442		55434.5	-0.61773		55141.2	-0.81552		55614.1	-0.0654
55215.3	2.14287		55334.9	-0.62263		55041.4	-0.81789		55514.4	-0.06639
55110.6	2.16225		55235.2	-0.6251		54941.7	-0.82094		55409.7	-0.06739
55010.9	2.15507		55135.4	-0.63043		54841.9	-0.82166		55309.9	-0.06853
54916.1	2.16212		55030.7	-0.6239		54747.1	-0.82317		55205.2	-0.06969
54811.3	2.15701		54931	-0.63257		54647.3	-0.82558		55105.5	-0.07084
54706.6	2.15434		54831.2	-0.63532		54547.7	-0.82546		55010.7	-0.07205
54611.9	2.16113		54731.5	-0.64551		54443	-0.82739		54911	-0.07288
54517.2	2.15822		54636.7	-0.63768		54343.3	-0.82879		54816.2	-0.0741
54417.4	2.14978		54537	-0.64303		54248.7	-0.83064		54716.6	-0.07527
54317.7	2.13902		54437.3	-0.63755		54149	-0.83132		54611.8	-0.07637
54218.1	2.14369		54337.6	-0.64762		54049.2	-0.83342		54512	-0.07756
54113.4	2.12808		54237.9	-0.64998		53949.4	-0.83493		54422.3	-0.07856
54013.5	2.14365		54138.1	-0.64784		53844.6	-0.83696		54322.6	-0.07974
53918.7	2.13802		54033.4	-0.65416		53744.9	-0.83837		54217.9	-0.08087
53814	2.15003		53933.7	-0.65433		53650.2	-0.83951		54118.3	-0.08188
53714.3	2.13187		53838.9	-0.66421		53550.3	-0.8402		54013.4	-0.08304
53619.6	2.14094		53739.2	-0.66616		53450.4	-0.8428		53908.6	-0.084
53519.7	2.13913		53639.4	-0.66303		53355.7	-0.84484		53809	-0.08519
53420	2.1302		53539.7	-0.66733		53256	-0.84626		53714.3	-0.08619
53325.3	2.13346		53439.9	-0.66925		53151.3	-0.84717		53619.5	-0.08731
53225.5	2.13039		53340.1	-0.67446		53051.5	-0.84952		53524.6	-0.0884
53120.8	2.12936		53240.4	-0.6754		52951.8	-0.84996		53429.8	-0.08965
53021	2.14001		53140.6	-0.67723		52852	-0.85292		53325.1	-0.09086
52921.2	2.13226		53040.9	-0.67927		52747.2	-0.85431		53220.4	-0.09196
52821.4	2.13009		52941.2	-0.68325		52652.6	-0.85725		53115.6	-0.09294
52721.8	2.13382		52841.3	-0.69408		52557.9	-0.85807		53015.8	-0.0943
52622.1	2.13502		52741.6	-0.69616		52453.2	-0.8593		52921.1	-0.09533
52522.4	2.12276		52641.9	-0.68954		52353.5	-0.86074		52821.4	-0.09637
52422.6	2.11454		52542.3	-0.69623		52253.7	-0.86443		52721.7	-0.09754
52323	2.135		52442.5	-0.70123		52154	-0.86412		52622.1	-0.09893
52223.2	2.11975		52342.8	-0.69954		52059.3	-0.86452		52527.3	-0.09964
52123.3	2.12589		52243.1	-0.70382		51959.6	-0.86716		52427.5	-0.10081
52023.6	2.11416		52143.3	-0.71142		51854.8	-0.87029		52322.9	-0.10212
51918.9	2.11334		52043.5	-0.70771		51755.1	-0.87028		52223.1	-0.10336
51824.2	2.11915		51943.8	-0.70992		51660.5	-0.87298		52123.3	-0.1043
51729.6	2.09915		51844.1	-0.71193		51560.8	-0.87484		52023.6	-0.10556
51625	2.11174		51744.5	-0.7247		51456	-0.87751		51923.9	-0.10674
51530.3	2.11192		51644.9	-0.72191		51356.3	-0.87809		51824.1	-0.10772
51430.5	2.10552		51545.1	-0.72946		51256.5	-0.87926		51724.5	-0.10895
51325.8	2.10813		51445.4	-0.73118		51156.7	-0.88032		51624.8	-0.11001
51226	2.11222		51340.6	-0.72974		51052	-0.88346		51525.2	-0.11125
51126.3	2.10183		51240.7	-0.73285		50952.3	-0.88486		51425.4	-0.11229
51026.6	2.10383		51146	-0.74333		50857.7	-0.88642		51325.6	-0.11336
50927	2.10559		51046.3	-0.73698		50757.9	-0.88883		51225.8	-0.11449
50827.2	2.10485		50946.7	-0.74105		50663.1	-0.89014		51126	-0.11556
50727.5	2.10535		50847	-0.74605		50563.5	-0.89242		51026.3	-0.1167
50627.8	2.10492		50747.3	-0.7554		50463.7	-0.89507		50926.7	-0.11757
50528.1	2.09328		50647.5	-0.75003		50363.9	-0.89415		50832	-0.11875
50428.3	2.10185		50547.8	-0.7479		50264.3	-0.89669		50732.3	-0.11998
50333.5	2.10827		50448	-0.75416		50164.6	-0.89874		50627.6	-0.12103
50233.7	2.10792		50343.3	-0.76136		50059.9	-0.89925		50527.9	-0.12216
50129	2.10022		50243.6	-0.76376		49965.1	-0.90133		50428.1	-0.12313
50034.3	2.09871		50148.9	-0.76497		49870.4	-0.90395		50328.3	-0.12453
49934.6	2.09519		50049.2	-0.76809		49770.6	-0.90664		50228.7	-0.12571
49834.9	2.1052		49949.4	-0.7719		49661	-0.90699		50129	-0.12673
49740.2	2.078		49854.7	-0.77657		49556.2	-0.90853		50029.3	-0.12801
49635.5	2.08718		49754.9	-0.78044		49466.3	-0.91096		49934.5	-0.12915
49535.7	2.08327		49650.2	-0.78669		49366.6	-0.91205		49839.7	-0.13038
49435.9	2.08262		49550.4	-0.7837		49262	-0.91515		49730	-0.13147
49331.1	2.07879		49455.6	-0.78359		49162.2	-0.91622		49625.3	-0.13232
49236.4	2.08817		49355.9	-0.7884		49062.6	-0.91699		49530.6	-0.13359
49136.8	2.08884		49251.2	-0.7966		48962.9	-0.92004		49430.7	-0.13481
49032	2.09289		49151.5	-0.79919		48868.2	-0.92106		49331	-0.13594
48932.3	2.07674		49051.8	-0.79802		48773.5	-0.92319		49231.3	-0.13695
48832.6	2.08255		48947.2	-0.80375		48668.7	-0.92564		49131.6	-0.13815
48737.9	2.08304		48852.4	-0.80431		48563.9	-0.92545		49031.9	-0.13948
48638.2	2.0757		48757.7	-0.80464		48469.2	-0.92737		48932.2	-0.14055
48533.4	2.0743		48652.9	-0.81081		48364.4	-0.92898		48832.5	-0.14161
48433.7	2.08259		48553.2	-0.80863		48264.7	-0.93164		48732.8	-0.14285
48329	2.08045		48453.4	-0.81704		48170	-0.93354		48633	-0.14404
48224.4	2.07974		48353.7	-0.81532		48065.4	-0.93495		48538.2	-0.1451
48134.7	2.07448		48254.1	-0.82524		47965.8	-0.93665		48438.5	-0.14628
48045	2.06948		48154.5	-0.82854		47871	-0.93829		48333.8	-0.14749
47945.3	2.07595		48054.8	-0.83153		47776.2	-0.94086		48234.2	-0.14858
47840.5	2.07774		47960	-0.83865		47676.5	-0.94272		48134.6	-0.14971
47735.8	2.05865		47860.4	-0.83309		47571.7	-0.94355		48034.9	-0.15087
47641.1	2.04941		47755.6	-0.83317		47471.9	-0.94735		47935.2	-0.15212
47546.3	2.06722		47655.8	-0.84606		47377.3	-0.94693		47835.5	-0.15335
47446.6	2.06107		47556	-0.84165		47272.6	-0.9487		47740.7	-0.15435
47346.8	2.07565		47456.4	-0.84671		47172.8	-0.95148		47640.8	-0.15549
47247.2	2.07086		47361.7	-0.85075		47078.2	-0.95348		47536	-0.15663
47142.5	2.06029		47261.9	-0.85238		46973.6	-0.95551		47436.3	-0.1578
47037.8	2.06451		47157.3	-0.85774		46868.8	-0.95651		47341.7	-0.15903
46938.1	2.05553		47057.7	-0.85367		46774	-0.95812		47247.1	-0.16015
46843.3	2.06298		46962.9	-0.86465		46679.3	-0.95996		47147.5	-0.16133
46743.6	2.05324		46863.1	-0.85812		46579.5	-0.96171		47047.7	-0.16242
46643.8	2.05004		46763.3	-0.86791		46479.8	-0.96414		46942.9	-0.16366
46549.1	2.06226		46663.5	-0.87735		46380	-0.96521		46843.2	-0.16475
46449.4	2.05319		46558.8	-0.87531		46280.3	-0.96707		46748.4	-0.16624
46339.6	2.05567		46459.1	-0.87693		46180.6	-0.96969		46643.6	-0.16709
46239.9	2.05317		46364.4	-0.87677		46080.8	-0.97017		46539	-0.16834
46145.2	2.04085		46269.7	-0.8813		45976.1	-0.97321		46439.2	-0.16966
46040.4	2.03846		46169.9	-0.88759		45876.3	-0.97478		46339.4	-0.17064
45945.6	2.02963		46065.1	-0.89125		45781.5	-0.97502		46244.6	-0.17187
45850.8	2.03703		45965.3	-0.89181		45681.7	-0.97928		46150	-0.17324
45751.1	2.04401		45870.5	-0.89943		45582.1	-0.98023		46045.2	-0.17422
45651.4	2.01167		45765.9	-0.90418		45482.5	-0.98229		45945.5	-0.1755
45546.7	2.03644		45661.2	-0.90364		45377.8	-0.98442		45845.8	-0.17671
45447.1	2.03942		45566.5	-0.90238		45278	-0.98687		45745.9	-0.17777
45352.3	2.02514		45471.8	-0.91036		45183.3	-0.98736		45651.2	-0.17882
45252.4	2.03513		45372.1	-0.91089		45083.6	-0.98965		45551.6	-0.18025
45152.8	2.0342		45267.4	-0.91335		44983.8	-0.99084		45451.9	-0.18139
45053.1	2.03018		45167.6	-0.92357		44884	-0.99356		45347.2	-0.18242
44953.3	2.02952		45062.8	-0.91899		44784.3	-0.99633		45247.4	-0.18389
44853.6	2.03171		44958.1	-0.92317		44684.8	-0.99776		45152.6	-0.18486
44753.9	2.02771		44868.4	-0.92782		44580.2	-1.00006		45052.9	-0.18601
44654.2	2.02896		44773.6	-0.93869		44480.5	-1.00323		44948.1	-0.18725
44554.6	2.0132		44674	-0.93494		44385.8	-1.0034		44848.4	-0.18842
44455	2.01646		44574.4	-0.93928		44286.1	-1.00601		44753.7	-0.18953
44355.3	2.0197		44474.8	-0.94199		44181.3	-1.00815		44654.1	-0.19077
44250.6	2.0258		44375.1	-0.94416		44081.5	-1.00924		44554.5	-0.19176
44150.8	2.02261		44270.4	-0.94933		43986.8	-1.01157		44454.8	-0.19303
44051	2.01988		44170.6	-0.95204		43882	-1.0131		44355.1	-0.19427
43946.3	2.01112		44070.8	-0.95257		43782.4	-1.01455		44255.4	-0.19539
43846.6	2.02067		43971.1	-0.95657		43687.8	-1.0169		44150.7	-0.19667
43751.9	2.0102		43876.4	-0.96046		43583.1	-1.01951		44050.9	-0.19759
43657.3	2.01344		43776.6	-0.96556		43478.3	-1.02121		43956.1	-0.19886
43557.5	2.01226		43672	-0.96594		43383.6	-1.02315		43856.4	-0.19996
43457.8	2.01428		43572.3	-0.96986		43288.8	-1.02495		43756.8	-0.20109
43358.2	2.00125		43472.5	-0.97507		43189	-1.02675		43657.1	-0.20263
43258.3	2.00416		43372.8	-0.98017		43089.2	-1.02844		43557.4	-0.20354
43158.6	1.99115		43278	-0.981		42989.5	-1.0304		43457.7	-0.20459
43058.9	2.00188		43178.2	-0.98718		42889.8	-1.03286		43357.9	-0.20597
42959.1	2.0084		43078.5	-0.99191		42790.2	-1.03549		43258.1	-0.20708
42859.4	2.00371		42978.8	-0.98781		42685.5	-1.03702		43158.3	-0.20845
42759.7	2.00847		42879.1	-0.99503		42585.7	-1.03835		43058.6	-0.20944
42660	1.99455		42779.4	-0.99972		42490.9	-1.04028		42958.9	-0.21042
42560.3	2.00183		42674.7	-1.00023		42386.2	-1.04268		42859.2	-0.21177
42460.4	2.00017		42575	-1.00682		42286.4	-1.04629		42759.5	-0.21324
42360.7	1.9995		42480.1	-1.00863		42191.7	-1.04699		42659.9	-0.21421
42255.9	1.99494		42380.3	-1.00799		42091.9	-1.04882		42560	-0.21543
42156.2	2.00167		42280.6	-1.01248		41987.3	-1.05092		42455.2	-0.21671
42056.5	2.00615		42175.9	-1.02001		41887.6	-1.05363		42355.5	-0.21801
41956.8	2.00131		42076.2	-1.0164		41792.9	-1.0557		42255.8	-0.21926
41862.2	1.99226		41981.5	-1.02247		41688.2	-1.05728		42156.1	-0.22045
41762.5	1.99336		41876.8	-1.02644		41588.4	-1.05987		42061.4	-0.22155
41662.8	1.99961		41777.1	-1.02761		41493.6	-1.06233		41961.6	-0.22271
41563	1.98794		41682.4	-1.03354		41393.8	-1.0644		41856.9	-0.22383
41463.2	1.98882		41582.7	-1.03533		41294.1	-1.06509		41752.3	-0.22511
41363.4	1.98642		41482.9	-1.03971		41189.5	-1.06795		41657.6	-0.22617
41258.8	1.98591		41383.1	-1.04611		41089.7	-1.07067		41557.7	-0.22744
41158.9	1.97939		41283.4	-1.0501		40995	-1.07196		41458	-0.22857
41064.2	1.98712		41178.7	-1.05001		40895.3	-1.07459		41363.2	-0.22981
40964.5	1.98676		41073.9	-1.05218		40795.6	-1.07533		41263.4	-0.23114
40864.8	1.98653		40979.3	-1.05851		40695.8	-1.07868		41163.8	-0.23229
40765.1	1.98295		40884.6	-1.06157		40596	-1.08057		41064.1	-0.23336
40665.4	1.97915		40784.8	-1.0667		40496.3	-1.08302		40964.4	-0.23485
40570.6	1.9743		40685.2	-1.069		40396.6	-1.08404		40859.7	-0.23586
40470.8	1.95762		40585.4	-1.07715		40296.8	-1.08689		40760	-0.23708
40366	1.96464		40485.6	-1.07469		40197.1	-1.08857		40665.3	-0.23842
40266.3	1.96573		40385.8	-1.07954		40097.5	-1.0914		40565.5	-0.2395
40166.7	1.96336		40286	-1.07797		39997.8	-1.09294		40465.7	-0.24095
40067	1.96517		40181.4	-1.08812		39903	-1.0948		40365.9	-0.24196
39972.3	1.96847		40081.7	-1.09242		39803.3	-1.09817		40266.2	-0.24329
39872.6	1.97371		39987	-1.09816		39698.6	-1.10027		40166.5	-0.24432
39767.9	1.98173		39887.3	-1.10094		39598.8	-1.10287		40061.8	-0.24568
39673.1	1.97372		39787.5	-1.09845		39499	-1.1039		39962.1	-0.24675
39573.4	1.96704		39687.8	-1.10448		39399.3	-1.10561		39867.4	-0.24796
39468.7	1.96088		39588	-1.10963		39299.5	-1.10813		39767.6	-0.24931
39368.9	1.96393		39488.3	-1.10854		39199.7	-1.11026		39667.8	-0.25051
39269	1.95097		39388.6	-1.11196		39099.9	-1.11242		39568	-0.25163
39169.2	1.95776		39288.7	-1.11921		39000.2	-1.11466		39463.4	-0.25289
39069.5	1.96112		39188.9	-1.12015		38900.5	-1.11782		39363.7	-0.25396
38964.8	1.95916		39084.2	-1.12571		38800.7	-1.11951		39268.8	-0.25535
38870	1.9629		38984.5	-1.12691		38700.9	-1.12147		39169	-0.25662
38775.2	1.9633		38889.7	-1.12919		38606.2	-1.12379		39069.3	-0.25773
38675.5	1.94769		38789.9	-1.13301		38506.4	-1.12492		38969.4	-0.25892
38570.7	1.94319		38690.2	-1.13721		38401.7	-1.12774		38869.8	-0.26021
38466.1	1.94531		38590.4	-1.14417		38297.2	-1.12919		38770	-0.26145
38371.4	1.95368		38490.7	-1.15121		38197.5	-1.13164		38665.3	-0.2626
38266.7	1.94671		38386	-1.14955		38107.7	-1.13502		38565.5	-0.26388
38167	1.95255		38286.3	-1.15306		38007.9	-1.1368		38470.8	-0.2651
38072.3	1.94887		38191.7	-1.15738		37898.1	-1.13946		38371.1	-0.26625
37972.5	1.95001		38092	-1.16209		37798.3	-1.14145		38276.5	-0.26752
37877.7	1.95509		37992.1	-1.16353		37708.6	-1.14392		38176.8	-0.26872
37777.9	1.94306		37892.3	-1.16634		37608.9	-1.1458		38072	-0.27
37678.2	1.94361		37792.6	-1.17107		37504.2	-1.14745		37972.2	-0.27114
37578.4	1.94933		37692.9	-1.17762		37409.6	-1.1504		37872.4	-0.27248
37473.8	1.94899		37593.2	-1.1821		37309.8	-1.15155		37772.7	-0.27361
37374.2	1.9457		37493.5	-1.18528		37205.1	-1.15568		37673	-0.27486
37274.5	1.93993		37398.8	-1.18587		37105.5	-1.15793		37568.3	-0.2762
37179.7	1.94198		37299.2	-1.19163		37010.6	-1.16017		37468.6	-0.27749
37079.9	1.9377		37194.4	-1.19338		36906	-1.16268		37379	-0.27866
36975.2	1.9359		37094.7	-1.19831		36806.2	-1.16455		37279.2	-0.27989
36875.4	1.93583		36994.9	-1.20441		36706.4	-1.16799		37174.4	-0.28122
36780.6	1.92639		36895.1	-1.20107		36606.7	-1.16923		37074.6	-0.28227
36685.9	1.93254		36795.4	-1.21045		36512	-1.17223		36975	-0.28378
36581.3	1.94401		36695.7	-1.21014		36412.2	-1.17471		36875.3	-0.28497
36481.6	1.93059		36596	-1.21408		36312.6	-1.17654		36775.5	-0.28606
36381.9	1.93196		36496.3	-1.22399		36207.9	-1.17889		36675.8	-0.28733
36277.3	1.92751		36396.7	-1.22281		36113.1	-1.18163		36576.2	-0.28861
36177.5	1.92632		36297	-1.22673		36018.4	-1.18171		36476.5	-0.2898
36077.6	1.91834		36202.1	-1.23209		35913.6	-1.1854		36376.8	-0.29103
35977.9	1.93255		36102.3	-1.23529		35814	-1.18803		36282	-0.29223
35878.2	1.91872		35997.6	-1.23683		35714.3	-1.18874		36182.2	-0.29339
35778.6	1.92008		35897.9	-1.24778		35609.5	-1.19362		36077.4	-0.29482
35678.8	1.91186		35798.2	-1.24629		35509.8	-1.1948		35977.7	-0.29591
35584	1.91106		35698.4	-1.2468		35415.1	-1.19705		35878	-0.2972
35489.3	1.92117		35598.8	-1.2527		35315.3	-1.19923		35778.3	-0.29863
35384.6	1.91442		35499	-1.25948		35210.6	-1.20215		35683.6	-0.30002
35279.8	1.90763		35404.2	-1.25607		35110.8	-1.20482		35583.9	-0.30114
35185	1.91101		35309.5	-1.26831		35011	-1.20587		35479.2	-0.30243
35090.3	1.91352		35204.8	-1.264		34916.3	-1.20996		35379.5	-0.30376
34990.5	1.90284		35100.1	-1.27126		34821.6	-1.21159		35279.7	-0.30514
34885.8	1.91913		35000.3	-1.27476		34721.9	-1.21329		35179.9	-0.3062
34781.1	1.91007		34905.6	-1.28005		34617.3	-1.21613		35080.1	-0.30749
34681.4	1.91375		34805.9	-1.29153		34517.5	-1.21816		34985.3	-0.30897
34586.7	1.9141		34706.2	-1.28648		34422.7	-1.22178		34885.7	-0.31007
34492	1.91365		34611.5	-1.29294		34323	-1.22358		34781	-0.31144
34387.2	1.91017		34506.8	-1.29555		34223.2	-1.22618		34681.3	-0.31294
34282.4	1.91033		34402.1	-1.29789		34118.5	-1.22805		34581.5	-0.31406
34182.7	1.89745		34302.2	-1.30437		34013.9	-1.23187		34481.8	-0.31558
34082.9	1.89829		34202.4	-1.31197		33919.2	-1.2337		34387.1	-0.31666
33978.3	1.90854		34107.7	-1.30905		33819.6	-1.23686		34292.2	-0.31795
33878.7	1.89968		34007.9	-1.31381		33719.9	-1.2388		34192.5	-0.3191
33784.1	1.90036		33908.3	-1.31463		33625.1	-1.24152		34092.8	-0.32027
33684.3	1.90197		33808.7	-1.3265		33525.4	-1.2442		33993.1	-0.32165
33589.6	1.89866		33704	-1.32805		33425.5	-1.2466		33893.5	-0.32282
33494.9	1.89807		33609.3	-1.32848		33320.8	-1.25008		33794	-0.32402
33395.1	1.89616		33509.6	-1.33848		33221.1	-1.25218		33694.1	-0.32534
33295.3	1.89609		33409.8	-1.34354		33126.4	-1.25419		33589.4	-0.32659
33195.6	1.88884		33310.1	-1.34529		33026.7	-1.25684		33484.8	-0.32791
33095.8	1.89154		33205.4	-1.3476		32922	-1.25998		33385	-0.32926
32996.2	1.89023		33110.7	-1.35195		32822.3	-1.26141		33285.2	-0.33038
32896.6	1.89581		33011	-1.35141		32727.6	-1.26433		33190.5	-0.33188
32791.9	1.89812		32906.3	-1.36099		32627.9	-1.26758		33090.8	-0.33314
32692.1	1.89688		32811.5	-1.36196		32523.1	-1.2701		32986.1	-0.33418
32597.3	1.88875		32716.8	-1.36983		32423.4	-1.27247		32886.4	-0.3355
32492.5	1.90039		32617	-1.36914		32328.6	-1.2746		32786.8	-0.33683
32392.7	1.89215		32517.2	-1.36872		32228.8	-1.27718		32687.1	-0.33812
32293	1.88113		32417.5	-1.38032		32129.1	-1.28024		32592.3	-0.33938
32193.3	1.89875		32317.7	-1.37719		32029.4	-1.28291		32492.4	-0.341
32093.5	1.88593		32213.1	-1.38932		31929.6	-1.28549		32392.6	-0.34195
31993.8	1.88457		32113.3	-1.3896		31829.9	-1.28861		32293	-0.34329
31899.2	1.88203		32018.5	-1.39436		31725.1	-1.29133		32193.2	-0.34455
31799.5	1.88666		31918.8	-1.39603		31625.3	-1.29403		32093.4	-0.34575
31699.6	1.88332		31819.1	-1.40224		31530.6	-1.29593		31993.7	-0.34743
31599.8	1.88415		31714.4	-1.40388		31430.9	-1.29966		31899	-0.34866
31500.1	1.88085		31614.5	-1.41028		31326.2	-1.30222		31799.2	-0.35002
31400.4	1.88056		31514.7	-1.41249		31226.6	-1.30507		31694.4	-0.35115
31300.7	1.87867		31415	-1.41604		31131.9	-1.30631		31594.7	-0.35254
31200.9	1.8787		31320.3	-1.42122		31027.1	-1.31043		31495	-0.35383
31101.3	1.88014		31220.6	-1.42576		30927.4	-1.31278		31395.2	-0.35522
30996.6	1.88242		31116	-1.43049		30832.7	-1.3156		31300.6	-0.35646
30896.9	1.88363		31016.3	-1.43247		30732.9	-1.31761		31195.9	-0.35767
30797.1	1.87683		30916.6	-1.43764		30633.1	-1.32127		31096.2	-0.35896
30697.2	1.87714		30811.9	-1.44632		30533.3	-1.32383		31001.6	-0.36016
30602.6	1.87718		30717.1	-1.44579		30433.5	-1.32584		30901.9	-0.36133
30502.9	1.88301		30617.3	-1.45163		30329	-1.32923		30802.1	-0.36291
30403.3	1.87144		30517.5	-1.45335		30229.6	-1.3316		30697.3	-0.36416
30303.7	1.87444		30422.8	-1.4637		30134.9	-1.33445		30597.5	-0.36523
30204.1	1.8807		30323.3	-1.46234		30035.1	-1.33734		30497.8	-0.3667
30104.4	1.87249		30223.7	-1.46724		29930.3	-1.34016		30398.1	-0.36795
29999.6	1.87865		30124	-1.4757		29830.6	-1.34274		30303.5	-0.36925
29899.8	1.87601		30024.3	-1.47377		29735.8	-1.34545		30203.9	-0.37051
29805	1.86999		29919.6	-1.47806		29636.1	-1.34959		30104.2	-0.3716
29705.3	1.87256		29814.8	-1.48024		29536.4	-1.35178		30004.4	-0.37322
29605.5	1.87504		29720	-1.48653		29436.6	-1.35395		29904.6	-0.37452
29505.9	1.87452		29625.3	-1.49088		29332	-1.3571		29804.9	-0.37571
29401.2	1.87532		29525.6	-1.49291		29227.4	-1.36017		29705.2	-0.37686
29301.5	1.8712		29425.9	-1.50001		29132.6	-1.36264		29605.4	-0.37836
29201.7	1.86742		29326.2	-1.50212		29037.8	-1.36533		29505.7	-0.37963
29102	1.86511		29226.5	-1.51004		28938.1	-1.36878		29400.9	-0.38077
29007.4	1.87411		29126.8	-1.50987		28833.3	-1.37145		29301.3	-0.38246
28907.6	1.86707		29027	-1.51485		28733.5	-1.37492		29206.7	-0.38363
28807.8	1.86684		28927.2	-1.52108		28638.9	-1.37747		29106.9	-0.38495
28708.1	1.86441		28827.5	-1.52137		28539.1	-1.3797		29007.1	-0.3862
28608.4	1.86624		28722.8	-1.53008		28439.4	-1.38321		28907.3	-0.38756
28508.6	1.86826		28623.2	-1.53753		28334.8	-1.38639		28807.7	-0.3889
28409	1.8625		28523.4	-1.53914		28230.1	-1.3893		28708	-0.39024
28309.3	1.85912		28418.6	-1.54287		28135.3	-1.39234		28608.3	-0.3915
28209.6	1.85656		28318.9	-1.54648		28040.5	-1.39551		28503.6	-0.39288
28109.7	1.86272		28224.2	-1.54977		27940.8	-1.3998		28398.9	-0.39439
28009.9	1.8681		28129.4	-1.55746		27841.1	-1.40134		28304.1	-0.39556
27910.2	1.86656		28029.6	-1.5598		27741.4	-1.40419		28209.4	-0.397
27810.5	1.86556		27929.9	-1.56906		27641.6	-1.40822		28109.5	-0.39834
27710.8	1.86321		27825.2	-1.57145		27536.9	-1.4107		28009.7	-0.39961
27611.1	1.85957		27725.5	-1.56964		27432.2	-1.41275		27910	-0.40101
27511.4	1.85812		27630.8	-1.57721		27337.5	-1.41604		27810.4	-0.40248
27406.7	1.8579		27531	-1.58198		27242.7	-1.41907		27715.8	-0.40388
27302	1.86283		27431.4	-1.58353		27137.9	-1.42275		27616	-0.40518
27207.2	1.8658		27326.7	-1.59076		27043.2	-1.42519		27511.3	-0.40633
27112.4	1.86238		27226.9	-1.59393		26948.4	-1.42895		27411.5	-0.40789
27012.7	1.86323		27132	-1.60098		26843.8	-1.43113		27311.8	-0.4092
26912.9	1.85883		27032.3	-1.60305		26744.1	-1.43453		27212.1	-0.41044
26813.2	1.85691		26932.7	-1.60611		26644.4	-1.43789		27107.3	-0.41174
26713.5	1.85853		26832.9	-1.61026		26544.7	-1.44145		27007.6	-0.41328
26613.9	1.85723		26733.3	-1.61497		26445	-1.44426		26912.8	-0.41444
26514.1	1.85242		26633.5	-1.61715		26345.2	-1.44715		26813.2	-0.41605
26414.4	1.85554		26533.8	-1.61959		26245.3	-1.45045		26713.4	-0.41772
26314.6	1.85316		26434.1	-1.62755		26145.6	-1.45358		26613.7	-0.41916
26214.9	1.85935		26334.4	-1.6333		26046	-1.45708		26509	-0.42035
26115.2	1.86016		26154.8	-1.63683		25946.3	-1.45969		26409.4	-0.42175
26015.4	1.85889		26005.2	-1.64679		25846.5	-1.46324		26314.5	-0.42295
25915.8	1.85621		25935.3	-1.64696		25746.8	-1.46709		26214.7	-0.42429
25816	1.85721		25825.7	-1.65485		25647.2	-1.46905		26115.1	-0.42549
25716.3	1.85512		25726.1	-1.65815		25547.3	-1.47303		26015.4	-0.42697
25621.6	1.8499		25631.3	-1.66375		25447.3	-1.47585		25915.6	-0.42846
25521.7	1.85498		25526.4	-1.67136		25352.4	-1.47903		25816	-0.42969
25421.8	1.85417		25431.4	-1.67351		25252.4	-1.48249		25716.2	-0.43121
25321.8	1.85544		25336.5	-1.68067		25147.5	-1.48572		25616.3	-0.4326
25211.8	1.86036		25236.6	-1.68214		25047.6	-1.48957		25516.4	-0.43393
25111.9	1.85467		25136.6	-1.68626		24947.6	-1.49231		25416.5	-0.43509
25017	1.85893		25036.7	-1.68802		24842.6	-1.49536		25316.5	-0.43681
24917	1.85251		24936.7	-1.69925		24742.7	-1.49874		25216.5	-0.43796
24817.1	1.85881		24836.7	-1.70572		24647.7	-1.50275		25116.8	-0.43942
24717.1	1.85626		24736.8	-1.7012		24552.7	-1.50543		25021.8	-0.44066
24617.2	1.84716		24636.9	-1.71257		24447.8	-1.50958		24921.7	-0.44204
24517.3	1.85337		24537	-1.71145		24342.9	-1.51307		24816.8	-0.4434
24417.3	1.85821		24437	-1.71475		24248	-1.51618		24716.9	-0.44498
24317.5	1.85563		24337.1	-1.72145		24153.1	-1.51882		24612	-0.44633
24217.6	1.85428		24237.2	-1.72394		24053.2	-1.52202		24512.1	-0.4478
24117.7	1.85655		24137.2	-1.72911		23948.3	-1.52634		24417.1	-0.44919
24022.8	1.85724		24037.4	-1.73113		23853.5	-1.52915		24317.2	-0.4505
23923	1.8555		23937.5	-1.73702		23753.6	-1.5326		24217.4	-0.45198
23823.1	1.8593		23837.6	-1.74513		23648.6	-1.53619		24112.6	-0.45344
23728.1	1.85586		23737.8	-1.75018		23548.6	-1.54029		24012.7	-0.4547
23628.1	1.86318		23637.8	-1.75339		23448.7	-1.54353		23917.7	-0.45606
23523.2	1.85888		23532.8	-1.75795		23348.8	-1.54699		23817.8	-0.45758
23418.3	1.85828		23433	-1.75928		23253.9	-1.55024		23717.8	-0.45881
23318.4	1.86175		23338.1	-1.76559		23159.1	-1.55349		23618	-0.46031
23223.6	1.8624		23238.2	-1.77401		23059.4	-1.55644		23518	-0.46168
23123.7	1.86214		23138.3	-1.77611		22954.4	-1.56025		23418	-0.46304
23018.9	1.86196		23038.5	-1.77685		22849.4	-1.56463		23318.1	-0.46451
22924	1.86441		22938.6	-1.78666		22749.5	-1.56732		23218.2	-0.46601
22819.1	1.86201		22838.6	-1.78466		22649.5	-1.57115		23118.4	-0.46736
22714.1	1.85809		22738.6	-1.79648		22554.6	-1.5742		23018.6	-0.46882
22624.2	1.86504		22638.7	-1.79953		22454.8	-1.5782		22923.8	-0.47008
22524.3	1.85839		22543.9	-1.80402		22349.9	-1.58134		22828.8	-0.47151
22424.4	1.86283		22444	-1.81122		22250	-1.58574		22723.9	-0.4729
22329.5	1.86354		22344	-1.81221		22150.1	-1.58907		22623.9	-0.47443
22224.7	1.85502		22244.2	-1.81535		22050.2	-1.5924		22523.9	-0.47573
22119.8	1.86565		22139.4	-1.81973		21955.4	-1.5968		22424	-0.47724
22019.9	1.86406		22039.5	-1.83095		21855.4	-1.60082		22324.1	-0.47862
21919.9	1.86776		21939.6	-1.82858		21750.5	-1.60338		22219.3	-0.48002
21820	1.86782		21844.6	-1.83931		21655.6	-1.6073		22124.4	-0.48154
21720.1	1.86482		21744.6	-1.83778		21555.6	-1.61166		22029.5	-0.48293
21625.2	1.8681		21639.7	-1.84391		21450.7	-1.61531		21924.6	-0.48429
21530.3	1.87124		21539.7	-1.84813		21350.9	-1.61893		21819.6	-0.48591
21425.5	1.86936		21439.9	-1.8573		21250.9	-1.62239		21719.7	-0.4873
21325.6	1.86762		21340	-1.86155		21151	-1.62624		21619.8	-0.48895
21230.6	1.86777		21240.1	-1.86388		20971	-1.63278		21519.9	-0.49019
21125.6	1.86793		21145.2	-1.8664		20826.1	-1.63685		21424.9	-0.49163
21020.7	1.87032		21045.3	-1.87439		20756.2	-1.64108		21325	-0.49303
20920.8	1.87078		20940.2	-1.87901		20656.4	-1.64477		21220.2	-0.49458
20825.8	1.87731		20840.3	-1.88514		20556.5	-1.64844		21125.4	-0.49601
20725.8	1.87375		20735.5	-1.88562		20456.6	-1.65248		21025.5	-0.49751
20626	1.87365		20640.5	-1.89217		20356.7	-1.65586		20925.5	-0.4989
20531.1	1.87464		20550.7	-1.89813		20256.9	-1.66053		20830.5	-0.50047
20426.3	1.87415		20450.8	-1.90094		20162	-1.66327		20725.5	-0.50183
20321.4	1.87234		20351	-1.90961		20062	-1.66783		20620.6	-0.50332
20226.5	1.87586		20246.1	-1.91428		19952	-1.67151		20525.7	-0.50486
20126.6	1.87248		20141.2	-1.9217		19852.1	-1.67647		20425.8	-0.50611
20026.5	1.87439		20046.2	-1.92438		19757.2	-1.67967		20321	-0.50773
19931.6	1.87494		19946.3	-1.9276		19657.4	-1.68343		20226.1	-0.50912
19826.9	1.87735		19846.4	-1.93442		19557.7	-1.68722		20126.2	-0.5107
19727	1.88037		19746.5	-1.94024		19457.8	-1.69123		20021.2	-0.51221
19627.1	1.88218		19646.6	-1.94167		19357.8	-1.69528		19926.2	-0.51379
19522.3	1.88236		19547	-1.94834		19258	-1.69921		19831.3	-0.51558
19422.4	1.88389		19442.1	-1.95347		19163	-1.7031		19731.5	-0.51703
19322.5	1.88647		19342.1	-1.95855		19063	-1.70732		19626.7	-0.51852
19227.6	1.88605		19242.2	-1.96496		18958.1	-1.71129		19521.9	-0.52005
19132.7	1.88556		19142.2	-1.9658		18858.2	-1.71553		19422.1	-0.52142
19027.7	1.88564		19042.3	-1.97448		18758.3	-1.71969		19327.1	-0.5228
18922.8	1.88432		18942.3	-1.97601		18658.5	-1.72358		19227.1	-0.52435
18828	1.89349		18842.5	-1.98019		18558.5	-1.7273		19122.2	-0.52576
18728.1	1.89061		18742.6	-1.98559		18458.6	-1.73238		19022.3	-0.52739
18628.2	1.88982		18647.8	-1.9923		18363.8	-1.736		18927.5	-0.52892
18533.3	1.89358		18547.9	-1.99347		18263.8	-1.73994		18832.6	-0.53057
18433.4	1.89506		18448	-2.00034		18158.9	-1.74461		18732.7	-0.53211
18328.5	1.8947		18353.1	-2.0076		18059	-1.7482		18627.9	-0.53355
18228.4	1.90088		18253.1	-2.01045		17964.1	-1.75217		18523.1	-0.53506
18133.6	1.89877		18153.1	-2.01573		17864.1	-1.75672		18428.1	-0.5368
18033.7	1.90305		18053.2	-2.02394		17764.2	-1.76134		18333	-0.53818
17933.8	1.89944		17948.3	-2.02935		17664.3	-1.76506		18233.1	-0.5397
17833.9	1.90564		17848.3	-2.0325		17564.4	-1.76934		18128.2	-0.54132
17733.8	1.91032		17753.4	-2.04073		17459.5	-1.77351		18028.2	-0.54292
17633.9	1.90651		17648.6	-2.04196		17359.5	-1.77875		17933.3	-0.54432
17534	1.90871		17548.6	-2.04633		17264.5	-1.78273		17833.4	-0.54596
17434.1	1.91328		17453.7	-2.05131		17159.7	-1.78622		17733.5	-0.54767
17334.2	1.9113		17353.6	-2.05719		17059.8	-1.79087		17633.6	-0.54921
17234.2	1.91632		17253.7	-2.06091		16964.9	-1.79592		17533.7	-0.55076
17134.3	1.91418		17153.9	-2.06919		16865	-1.79958		17428.7	-0.55229
17034.4	1.9201		17054	-2.07014		16765.1	-1.80363		17328.7	-0.55393
16934.6	1.92374		16954.1	-2.07748		16665.2	-1.80854		17233.8	-0.5555
16834.8	1.92399		16854.2	-2.08047		16565.2	-1.81267		17133.9	-0.55704
16734.9	1.93071		16754.4	-2.08852		16460.3	-1.81735		17029	-0.55872
16635	1.92884		16654.5	-2.09465		16355.4	-1.82206		16929.1	-0.56046
16535	1.93483		16549.6	-2.0966		16260.5	-1.82574		16834.3	-0.56222
16435.1	1.93487		16449.5	-2.10161		16165.5	-1.83071		16734.4	-0.56376
16335.1	1.93726		16354.6	-2.10588		16065.8	-1.83512		16634.5	-0.56542
16235.1	1.94525		16254.7	-2.11248		15961.1	-1.83948		16534.5	-0.56686
16135.2	1.94269		16154.8	-2.11816		15856.2	-1.84451		16429.6	-0.56871
16035.5	1.9482		16055.1	-2.12542		15761.2	-1.84919		16329.7	-0.57042
15930.8	1.94866		15955.3	-2.13007		15661.3	-1.8531		16234.7	-0.57199
15825.9	1.94925		15855.4	-2.132		15561.3	-1.85803		16134.7	-0.57377
15731	1.95445		15755.5	-2.14002		15466.5	-1.86262		16030.1	-0.5754
15636	1.96248		15655.6	-2.14364		15361.6	-1.86713		15930.4	-0.57699
15536	1.96245		15555.6	-2.14735		15261.7	-1.87234		15835.4	-0.5786
15436.1	1.96798		15450.7	-2.15477		15161.8	-1.87646		15735.5	-0.58041
15336.2	1.96777		15350.8	-2.15916		15061.9	-1.8818		15635.6	-0.58219
15231.4	1.9677		15255.9	-2.16599		14962.1	-1.88593		15535.6	-0.58395
15131.5	1.97349		15156	-2.16729		14862.3	-1.89048		15435.8	-0.58565
15036.6	1.97582		15056.2	-2.17696		14767.3	-1.89586		15336	-0.58741
14936.7	1.98518		14956.2	-2.1796		14667.2	-1.90052		15236.1	-0.58928
14836.8	1.98311		14856.4	-2.18517		14567.4	-1.9048		15136.3	-0.59097
14736.8	1.99145		14756.4	-2.18835		14467.5	-1.91003		15036.4	-0.59282
14636.8	1.99087		14656.5	-2.19502		14367.6	-1.91527		14936.3	-0.5947
14536.9	1.99723		14556.5	-2.2		14267.7	-1.91986		14836.4	-0.59641
14437.1	2.00057		14451.6	-2.20701		14167.8	-1.92433		14736.5	-0.59811
14337.2	2.00361		14351.7	-2.21258		14067.9	-1.92968		14636.5	-0.59995
14237.3	2.01809		14256.8	-2.21737		13968	-1.93448		14536.5	-0.60174
14137.4	2.02396		14157	-2.2224		13868.1	-1.93951		14431.6	-0.60354
14037.4	2.02147		14057.1	-2.22799		13768.1	-1.94489		14326.7	-0.60546
13932.5	2.02904		13957.2	-2.23263		13668.1	-1.94952		14231.8	-0.6073
13832.6	2.03459		13857.2	-2.2362		13568.2	-1.95372		14137	-0.60913
13737.6	2.03803		13757.2	-2.24517		13468.3	-1.95968		14037.1	-0.61088
13637.7	2.03695		13657.3	-2.25008		13368.5	-1.96457		13932.2	-0.61294
13537.7	2.04493		13557.4	-2.25444		13268.5	-1.96995		13832.2	-0.61491
13437.9	2.0515		13457.5	-2.25937		13168.5	-1.97488		13737.2	-0.61675
13338	2.05157		13357.6	-2.26695		13063.7	-1.97976		13637.3	-0.61879
13238.1	2.06011		13257.7	-2.27033		12958.8	-1.98528		13537.5	-0.62054
13138.3	2.07025		13157.8	-2.27814		12863.8	-1.99024		13437.6	-0.62258
13038.4	2.07845		13058	-2.28362		12768.9	-1.99544		13337.8	-0.62465
12938.4	2.08451		12958.1	-2.28755		12668.9	-2.00025		13237.9	-0.62657
12838.5	2.0953		12858	-2.29243		12569.1	-2.00532		13137.9	-0.62853
12738.6	2.09596		12758.1	-2.29918		12469.2	-2.01092		13038	-0.63057
12633.6	2.10449		12658.2	-2.30508		12369.3	-2.0168		12938	-0.63262
12533.7	2.11102		12558.3	-2.30759		12264.4	-2.02199		12838	-0.63469
12438.8	2.11619		12458.4	-2.31587		12169.5	-2.02788		12738.1	-0.63684
12339	2.12695		12358.6	-2.3198		12074.5	-2.0329		12638.1	-0.63888
12239	2.13706		12258.7	-2.32827		11969.6	-2.03875		12538.2	-0.64086
12139.1	2.14138		12158.8	-2.32999		11869.7	-2.04422		12438.5	-0.64323
12039.2	2.14932		12053.8	-2.33743		11769.7	-2.04973		12333.7	-0.64522
11944.2	2.15379		11953.9	-2.34188		11669.8	-2.05522		12233.7	-0.64739
11844.2	2.16374		11859	-2.34756		11570	-2.06059		12138.9	-0.64966
11734.3	2.16492		11759.1	-2.35336		11470.1	-2.06636		12034	-0.65168
11634.5	2.18192		11659.1	-2.35892		11370.2	-2.07186		11934	-0.65395
11539.6	2.19244		11559.2	-2.36516		11270.3	-2.07746		11839	-0.65621
11439.7	2.20392		11459.4	-2.37102		11175.3	-2.08371		11739	-0.65833
11339.8	2.21424		11359.5	-2.37588		11075.3	-2.08888		11639.1	-0.66062
11239.9	2.2295		11259.5	-2.38017		10975.4	-2.09512		11539.4	-0.66288
11139.9	2.23922		11159.6	-2.38687		10875.5	-2.10015		11439.5	-0.6652
11040	2.24378		11054.6	-2.38983		10770.6	-2.10654		11339.5	-0.66752
10940.1	2.25475		10954.7	-2.39881		10670.6	-2.11175		11239.6	-0.66993
10840.2	2.26467		10859.8	-2.40341		10570.6	-2.11791		11139.6	-0.67244
10740.3	2.2668		10759.9	-2.40908		10470.7	-2.12423		11039.7	-0.67471
10640.2	2.2892		10659.9	-2.41714		10370.8	-2.12996		10939.7	-0.67718
10540.2	2.2977		10559.8	-2.41901		10270.9	-2.13589		10839.8	-0.67956
10440.3	2.30991		10464.9	-2.42451		10171	-2.14215		10739.9	-0.68208
10340.5	2.31946		10365.1	-2.43413		10071	-2.14829		10639.9	-0.68456
10240.5	2.33747		10260	-2.43529		9971.02	-2.15411		10539.9	-0.68689
10135.5	2.34389		10160.1	-2.44252		9871.06	-2.16049		10435	-0.68954
10035.6	2.3629		10060.2	-2.44816		9771.25	-2.16642		10335.2	-0.69209
9940.73	2.37529		9960.28	-2.4522		9671.39	-2.1729		10240.2	-0.69474
9845.8	2.38427		9860.4	-2.46003		9571.51	-2.17884		10140.2	-0.69728
9745.87	2.40489		9760.52	-2.46405		9476.65	-2.18504		10040.2	-0.69999
9646.02	2.4157		9660.6	-2.47183		9376.62	-2.19167		9940.31	-0.7026
9546.15	2.43372		9560.66	-2.47501		9271.64	-2.19787		9840.53	-0.70535
9441.22	2.44566		9460.72	-2.48001		9171.76	-2.20461		9740.6	-0.70813
9341.25	2.46268		9360.79	-2.48632		9071.84	-2.21111		9640.58	-0.71077
9241.31	2.47431		9260.92	-2.49271		8972.02	-2.21786		9540.68	-0.71359
9141.4	2.49243		9155.99	-2.49796		8877.23	-2.22423		9440.82	-0.71648
9046.46	2.50668		9056.03	-2.5043		8782.33	-2.2312		9340.76	-0.71932
8951.65	2.52231		8961.18	-2.51064		8677.44	-2.23724		9240.79	-0.72219
8846.82	2.53652		8861.31	-2.51428		8577.54	-2.24414		9135.91	-0.7251
8736.89	2.55511		8766.46	-2.5203		8477.54	-2.25104		9035.92	-0.72812
8636.97	2.5663		8666.59	-2.52617		8372.6	-2.25777		8945.99	-0.73094
8547.07	2.58622		8561.69	-2.53076		8272.71	-2.26476		8851.2	-0.73395
8442.14	2.60981		8466.73	-2.5375		8172.78	-2.27136		8746.36	-0.73711
8342.17	2.62656		8366.78	-2.54401		8072.9	-2.27829		8641.42	-0.74007
8247.25	2.64843		8261.87	-2.54656		7973.06	-2.28556		8541.48	-0.74331
8142.35	2.66418		8161.91	-2.55356		7878.24	-2.29247		8441.53	-0.74641
8042.42	2.67669		8067.06	-2.55885		7783.29	-2.29946		8346.61	-0.74966
7942.58	2.69263		7967.26	-2.56457		7678.36	-2.30678		8251.63	-0.75291
7842.71	2.71802		7862.4	-2.56737		7578.43	-2.3137		8146.78	-0.75622
7747.79	2.73656		7757.37	-2.57467		7478.44	-2.32154		8047.05	-0.75959
7647.89	2.7588		7657.42	-2.58035		7378.52	-2.32827		7947.09	-0.76297
7547.89	2.78065		7562.61	-2.58389		7278.62	-2.33588		7842.1	-0.76637
7452.94	2.80116		7462.62	-2.59137		7173.66	-2.34351		7742.29	-0.76976
7353.02	2.83072		7362.63	-2.59661		7078.75	-2.35103		7647.42	-0.7733
7253.18	2.85343		7262.78	-2.5984		6978.93	-2.35847		7547.37	-0.77695
7148.36	2.87645		7167.86	-2.60339		6879.09	-2.36656		7442.44	-0.78053
7048.41	2.89932		7072.97	-2.60902		6779.16	-2.37436		7342.62	-0.78415
6953.45	2.92489		6963.09	-2.61248		6679.16	-2.3819		7247.64	-0.7878
6853.57	2.96141		6858.2	-2.6181		6584.24	-2.3899		7147.73	-0.79144
6748.64	2.98509		6763.3	-2.62297		6479.28	-2.39783		7042.93	-0.79533
6648.65	3.01192		6663.31	-2.62456		6379.31	-2.40619		6947.96	-0.79922
6553.76	3.03601		6568.33	-2.62892		6279.39	-2.41428		6852.96	-0.80318
6453.78	3.06692		6468.35	-2.63102		6179.49	-2.42236		6748.13	-0.8071
6353.82	3.08946		6368.41	-2.63631		6079.58	-2.43045		6648.15	-0.81119
6253.96	3.12311		6263.57	-2.64027		5974.62	-2.43929		6553.17	-0.81531
6144.03	3.15485		6158.66	-2.6445		5879.63	-2.44736		6453.2	-0.81934
6044.12	3.1835		6063.68	-2.64396		5779.64	-2.45555		6353.21	-0.82354
5954.13	3.21927		5963.74	-2.64961		5679.65	-2.46421		6248.44	-0.82781
5849.1	3.24794		5863.77	-2.65208		5579.68	-2.47267		6148.57	-0.83216
5749.11	3.27972		5763.67	-2.6557		5479.73	-2.48167		6053.61	-0.83658
5649.11	3.31363		5663.6	-2.6576		5379.93	-2.49012		5953.59	-0.84116
5549.15	3.35186		5563.69	-2.65912		5280.03	-2.49935		5848.56	-0.84572
5444.22	3.38636		5468.81	-2.65994		5185.01	-2.50788		5743.55	-0.85043
5339.38	3.42763		5368.95	-2.66026		5085.07	-2.51699		5643.57	-0.85505
5249.52	3.46619		5269.05	-2.66347		4980.18	-2.52594		5548.64	-0.85991
5149.57	3.50376		5169.13	-2.66653		4880.14	-2.53504		5453.67	-0.8648
5049.65	3.54323		5064.33	-2.66374		4785.1	-2.54449		5353.87	-0.86969
4954.61	3.58151		4964.4	-2.66446		4685.21	-2.554		5249.08	-0.87468
4849.57	3.62861		4864.27	-2.66321		4585.23	-2.56312		5149.05	-0.87987
4749.66	3.67346		4769.25	-2.66376		4485.28	-2.57273		5049.1	-0.88506
4654.8	3.71514		4669.35	-2.66175		4380.31	-2.58206		4949.12	-0.8904
4554.85	3.76062		4569.43	-2.66316		4280.4	-2.59147		4849.11	-0.89599
4454.81	3.80912		4469.42	-2.66185		4180.57	-2.60132		4744.19	-0.90131
4354.84	3.85817		4364.48	-2.66114		3907.81	-2.62561		4644.2	-0.90692
4254.88	3.90886		4264.57	-2.65907		3645.21	-2.65727		4549.22	-0.91263
4155	3.96239		4169.68	-2.65205		3470.41	-2.66673		4454.3	-0.9184
4055.02	4.01562		4070.33	-2.75484		3380.37	-2.67596		4354.42	-0.92439
3954.83	4.07309		3964.68	-2.644		3285.43	-2.68529		4254.5	-0.93038
3849.88	4.13393		3868.73	-2.64397		3185.56	-2.69351		4154.49	-0.9366
3750	4.19539		3774.11	-2.63749		3085.53	-2.70311		4054.54	-0.94295
3655.03	4.25688		3674.31	-2.63424		2985.54	-2.71145		3949.51	-0.94933
3555.04	4.32283		3569.31	-2.6264		2880.6	-2.72039		3849.39	-0.9559
3454.99	4.39007		3464.28	-2.62036		2780.55	-2.72915		3754.52	-0.96264
3350.03	4.46097		3369.39	-2.61235		2685.59	-2.73692		3474.15	-0.98341
3250.13	4.5334		3274.59	-2.60313		2585.76	-2.74449		3324.11	-0.99055
3158.09	4.52555		3174.65	-2.59452		2485.86	-2.75234		3254.3	-0.99813
3057.47	4.61556		3074.62	-2.58279		2385.86	-2.76039		3154.34	-1.00562
2953.9	4.77486		2969.67	-2.57046		2280.91	-2.76752		3054.41	-1.01358
2854.14	4.85742		2869.7	-2.55915		2180.89	-2.77472		2954.47	-1.02171
2754.54	4.94963		2774.75	-2.54501		2085.83	-2.78134		2854.51	-1.02994
2654.76	5.0442		2674.83	-2.53001		1985.89	-2.78698		2754.57	-1.03835
2554.93	5.14294		2574.93	-2.51226		1886	-2.79284		2654.64	-1.047
2455.05	5.249		2474.91	-2.49434		1786.12	-2.79762		2554.78	-1.05598
2355.2	5.36021		2374.9	-2.47345		1686.26	-2.80127		2454.78	-1.06518
2255.2	5.47747		2274.97	-2.45007		1586.31	-2.80397		2349.8	-1.07453
2155.11	5.60371		2174.88	-2.42486		1486.35	-2.80499		2244.82	-1.08438
2055.16	5.73515		2074.95	-2.39744		1386.37	-2.80375		2149.78	-1.09446
1955.22	5.87893		1975.08	-2.36485		1286.25	-2.79981		2054.84	-1.10477
1855.25	6.02915		1875.08	-2.3294		1186.16	-2.7926		1954.89	-1.11527
1755.41	6.19174		1775.23	-2.29091		1081.16	-2.78027		1854.85	-1.12639
1655.65	6.36827		1675.38	-2.24501		981.241	-2.76112		1755.08	-1.13786
1555.72	6.55976		1575.42	-2.19465		886.292	-2.73231		1655.33	-1.14928
1455.78	6.76792		1475.44	-2.13736		786.366	-2.6886		1555.3	-1.16146
1355.72	6.99662		1375.43	-2.07112		686.32	-2.6231		1455.28	-1.17394
1255.52	7.24975		1275.38	-1.99466		581.26	-2.52194		1355.32	-1.18672
1155.53	7.53195		1175.38	-1.90575		481.361	-2.36031		1255.31	-1.19966
1055.54	7.84613		1075.3	-1.80029		386.448	-2.08634		1155.16	-1.21289
955.631	8.20096		975.287	-1.67475		286.541	-1.57798		1050.12	-1.22627
855.714	8.60415		875.481	-1.52151		186.558	-0.49619		950.206	-1.23932
750.683	9.06591		775.507	-1.33185		5.70623	0		850.292	-1.25212
650.704	9.59374		680.461	-1.08863		-254.57	10.2547		750.483	-1.2634
555.82	10.1897		580.501	-0.76871		-423.896	11.9994		655.535	-1.27189
455.805	10.8387		475.502	-0.32535		-513.658	13.0593		555.425	-1.27524
355.761	11.4809		290.515	1.37547		-613.346	13.5719		455.304	-1.26697
255.857	11.9674		140.611	0		-713.078	13.678		355.276	-1.2339
155.946	12.1739		-3.67246	5.22625		-812.837	13.4974		250.344	-1.13764
56.0418	12.4298		-154.337	6.76537		-912.511	13.1201		150.364	-0.83766
-43.8526	13.2926		-225.689	9.54695		-1012.24	12.6259		50.4803	0.20493
-143.79	14.7397		-325.518	12.5221		-1112.09	12.0719		-415.146	3.15016
-248.72	16.5443		-425.106	15.4624		-1211.9	11.5036		-569.584	2.8297
-433.591	20.7701		-524.791	18.1198		-1311.77	10.9505		-644.416	2.55922
-578.452	23.086		-704.18	21.9629		-1411.7	10.4265		-749.028	2.34211
-643.273	25.4832		-853.674	23.1028		-1511.5	9.94049		-848.608	2.16949
-743.094	27.9352		-923.512	23.7895		-1611.4	9.49521		-943.294	2.03136
-842.946	30.4095		-1023.18	24.0997		-1711.31	9.08905		-1043.05	1.91967
-943.06	32.4301		-1122.93	24.1048		-1811.01	8.71919		-1142.91	1.82818
-1043.81	35.2732		-1222.79	23.8743		-1910.72	8.38398		-1242.73	1.75156
-1144.04	37.6484		-1322.69	23.4636		-2010.56	8.07739		-1342.57	1.68717
-1248.4	39.9162		-1422.56	22.9201		-2115.41	7.79849		-1437.42	1.63179
-1347.94	42.0429		-1522.39	22.2866		-2215.25	7.54335		-1537.27	1.58389
-1442.63	44.0114		-1622.18	21.6009		-2310.18	7.30918		-1642.13	1.5418
-1542.27	45.7764		-1722.02	20.8825		-2405.09	7.0938		-1741.98	1.50471
-1642	47.334		-1826.84	20.1632		-2504.9	6.89461		-1841.77	1.47148
-1741.79	48.6758		-1926.57	19.4537		-2614.65	6.711		-1941.59	1.44147
-1841.61	49.8064		-2021.38	18.764		-2714.47	6.54106		-2041.49	1.41449
-1941.3	50.7277		-2121.26	18.1048		-2809.4	6.38256		-2146.33	1.38968
-2041.03	51.4559		-2221.13	17.4765		-2909.42	6.23432		-2246.16	1.36687
-2140.86	51.989		-2320.99	16.8787		-3009.51	6.09602		-2340.96	1.34562
-2240.74	52.352		-2420.85	16.3191		-3109.71	5.96616		-2435.8	1.32622
-2340.72	52.5582		-2515.66	15.791		-3209.94	5.84408		-2535.57	1.30802
-2440.5	52.6166		-2620.43	15.2963		-3305.08	5.72938		-2640.32	1.29095
-2540.16	52.5516		-2725.3	14.8324		-3405.25	5.62145		-2740.23	1.27471
-2639.96	52.3688		-2820.24	14.398		-3510.35	5.51934		-2840.2	1.25972
-2739.96	52.089		-2920.32	13.9889		-3610.5	5.42239		-2940.21	1.24518
-2840	51.7216		-3020.48	13.6061		-3710.7	5.33156		-3040.35	1.2318
-2940.07	51.2784		-3120.62	13.2459		-3810.72	5.24463		-3135.56	1.21895
-3040.15	50.7716		-3220.74	12.906		-3910.74	5.16267		-3235.77	1.20643
-3140.29	50.2191		-3320.95	12.5861		-4010.87	5.08446		-3340.98	1.19483
-3235.49	49.6258		-3426.17	12.2856		-4110.94	5.00996		-3441.05	1.18362
-3335.6	48.9958		-3526.3	11.9998		-4220.92	4.93896		-3541.12	1.17264
-3440.74	48.3534		-3621.45	11.7326		-4320.91	4.87168		-3641.36	1.16234
-3535.93	47.6891		-3721.56	11.4777		-4410.96	4.80715		-3741.5	1.15252
-3636.12	47.014		-3821.61	11.2346		-4510.88	4.74552		-3836.52	1.14287
-3741.25	46.3373		-3921.63	11.0067		-4610.72	4.68665		-3931.56	1.13337
-3841.34	45.6534		-4021.76	10.7919		-4710.76	4.62989		-4031.64	1.12458
-3941.37	44.9722		-4121.85	10.5834		-4810.76	4.5755		-4136.75	1.11592
-4041.45	44.3019		-4221.85	10.3874		-5082.32	4.42246		-4236.8	1.10749
-4136.61	43.6372		-4321.84	10.2004		-5341.66	4.29139		-4336.86	1.09951
-4236.6	42.975		-4421.77	10.0226		-5516.24	4.25029		-4441.78	1.09172
-4341.53	42.3325		-4521.72	9.85138		-5611.18	4.20961		-4708.94	1.07039
-4436.47	41.6968		-4621.65	9.69009		-5711.09	4.17078		-4982.45	1.04902
-4536.46	41.0738		-4721.65	9.53545		-5811.07	4.13353		-5152.22	1.04245
-4636.46	40.4633		-4821.72	9.38519		-5911.15	4.09713		-5242.2	1.03599
-4736.38	39.8738		-4916.82	9.24368		-6011.17	4.06188		-5342.02	1.02979
-4841.31	39.291		-5016.89	9.1075		-6106.11	4.02826		-5436.86	1.02381
-4936.39	38.7307		-5121.91	8.97623		-6201.02	3.99535		-5536.84	1.0178
-5036.48	38.1717		-5221.81	8.85001		-6306.02	3.96346		-5641.89	1.01209
-5141.5	37.6284		-5305.61	8.64911		-6405.97	3.93236		-5741.82	1.00621
-5241.54	37.1045		-5406.33	8.63177		-6505.88	3.90128		-5841.88	1.00074
-5341.45	36.5894		-5523.11	8.50317		-6605.85	3.8726		-5936.92	0.9952
-5441.28	36.0902		-5622.8	8.39247		-6705.95	3.84475		-6041.82	0.98974
-5536.21	35.6086		-5722.38	8.28998		-6806.05	3.81663		-6146.75	0.98444
-5636.28	35.133		-5822.22	8.1904		-6906.05	3.79038		-6241.73	0.97922
-5736.3	34.6647		-5922.22	8.09311		-7010.95	3.76391		-6341.7	0.97427
-5831.31	34.2218		-6022.19	7.99939		-7105.83	3.73774		-6441.66	0.96918
-5936.35	33.7788		-6122.12	7.90774		-7200.89	3.71318		-6541.61	0.96409
-6041.36	33.3495		-6222.02	7.82139		-7305.9	3.68909		-6646.65	0.95946
-6132.91	32.7876		-6321.92	7.73617		-7405.88	3.66541		-6741.74	0.95444
-6233.62	32.6168		-6421.83	7.65534		-7505.91	3.64227		-6836.71	0.94959
-6342.62	32.1411		-6521.8	7.57447		-7605.97	3.62026		-6936.7	0.94518
-6437.33	31.7417		-6621.77	7.49712		-7701.01	3.59856		-7031.65	0.94046
-6537	31.3636		-6721.8	7.42264		-7801	3.57685		-7136.69	0.93601
-6636.78	30.9963		-6821.85	7.35199		-7900.94	3.55564		-7241.79	0.9315
-6741.71	30.6391		-6916.83	7.28137		-8000.9	3.53495		-7341.68	0.92697
-6841.68	30.2859		-7011.86	7.21242		-8105.88	3.51528		-7441.66	0.92258
-6936.71	29.9376		-7116.78	7.14652		-8205.79	3.49588		-7536.67	0.91838
-7036.6	29.6065		-7221.69	7.08166		-8300.8	3.47641		-7636.68	0.91415
-7136.53	29.2776		-7316.69	7.01957		-8400.83	3.45795		-7736.81	0.90988
-7236.5	28.9592		-7416.77	6.95851		-8500.83	3.43985		-7831.69	0.90584
-7336.39	28.6513		-7521.73	6.8997		-8600.9	3.42148		-7936.55	0.90171
-7441.36	28.3454		-7621.68	6.84369		-8700.9	3.40409		-8036.59	0.89737
-7536.39	28.0458		-7721.83	6.7861		-8800.81	3.38671		-8136.57	0.89356
-7636.44	27.7564		-7816.91	6.72971		-8905.69	3.3702		-8241.52	0.88953
-7741.46	27.4716		-7911.84	6.67734		-9005.6	3.35349		-8341.53	0.88565
-7841.49	27.1884		-8016.8	6.62478		-9100.58	3.33683		-8436.67	0.88176
-7941.43	26.918		-8116.7	6.57463		-9200.52	3.32116		-8536.65	0.87793
-8041.31	26.6553		-8216.77	6.52302		-9305.5	3.30504		-8641.58	0.87405
-8136.26	26.3917		-8411.88	6.43038		-9405.59	3.29007		-8736.63	0.87037
-8231.26	26.1402		-8556.8	6.3848		-9505.65	3.27481		-8836.61	0.8666
-8336.3	25.8931		-8616.71	6.33875		-9605.65	3.26041		-8936.48	0.86284
-8446.35	25.6462		-8721.7	6.29535		-9700.57	3.24606		-9031.3	0.85925
-8541.38	25.4073		-8821.71	6.25103		-9805.53	3.23156		-9131.29	0.85565
-8636.34	25.1698		-8916.62	6.20943		-9905.49	3.21753		-9231.25	0.85194
-8736.34	24.9407		-9011.47	6.16725		-10000.4	3.2032		-9336.32	0.84836
-8831.36	24.717		-9111.41	6.12753		-10100.5	3.18981		-9436.48	0.84502
-8931.23	24.5001		-9216.41	6.0863		-10200.5	3.17627		-9531.46	0.84143
-9036.07	24.2804		-9316.37	6.05007		-10300.5	3.16349		-9631.41	0.83788
-9136.04	24.067		-9411.44	6.01232		-10400.5	3.15029		-9736.32	0.83446
-9231.03	23.8663		-9516.5	5.97334		-10500.5	3.13826		-9836.22	0.83099
-9331.06	23.6581		-9621.48	5.93981		-10600.5	3.12555		-9936.16	0.82756
-9431.11	23.4588		-9716.48	5.90442		-10705.5	3.11335		-10041.2	0.82427
-9531.16	23.2602		-9816.46	5.86656		-10805.6	3.10066		-10136.3	0.82071
-9631.16	23.068		-9916.37	5.83307		-10900.5	3.08823		-10231.4	0.81754
-9736.06	22.8812		-10011.4	5.79955		-11000.5	3.07759		-10331.4	0.81422
-9841.05	22.6914		-10111.3	5.76842		-11100.5	3.06579		-10436.4	0.81081
-9935.94	22.5081		-10216.3	5.73553		-11200.6	3.05469		-10536.3	0.80764
-10030.9	22.3292		-10316.5	5.70442		-11300.6	3.04349		-10636.3	0.80441
-10135.9	22.1565		-10416.5	5.67175		-11400.6	3.03196		-10736.3	0.80126
-10235.9	21.986		-10516.4	5.64239		-11500.7	3.02169		-10831.4	0.798
-10331	21.81		-10611.4	5.61258		-11600.6	3.00974		-10936.3	0.79498
-10431.1	21.6397		-10716.4	5.58221		-11700.6	3.00017		-11036.3	0.79174
-10531	21.4789		-10816.6	5.55279		-11800.6	2.9897		-11131.4	0.78858
-10630.9	21.3151		-10911.5	5.52304		-11905.6	2.97949		-11231.5	0.78563
-10730.9	21.1643		-11011.3	5.49509		-12005.6	2.96945		-11336.5	0.78248
-10831	21.0034		-11111.4	5.46827		-12100.6	2.95907		-11436.5	0.77938
-10931.1	20.8476		-11211.5	5.44027		-12200.5	2.949		-11531.5	0.77639
-11031.1	20.6984		-11311.5	5.41362		-12300.6	2.939		-11636.4	0.77342
-11131	20.5486		-11411.5	5.38617		-12400.6	2.92974		-11736.2	0.77028
-11231.1	20.401		-11511.5	5.36157		-12500.4	2.91986		-11831.3	0.76722
-11331.1	20.2598		-11611.4	5.33462		-12600.2	2.91099		-11931.3	0.76431
-11436.1	20.1143		-11711.3	5.31343		-12700.3	2.90142		-12036.2	0.76137
-11541.1	19.9751		-11811.3	5.28836		-12805.2	2.89247		-12136.3	0.7584
-11636	19.8341		-11916.3	5.2654		-12905.2	2.88361		-12236.4	0.75553
-11730.9	19.7012		-12021.3	5.24031		-13000.4	2.87452		-12336.4	0.75248
-11830.8	19.5683		-12121.4	5.21656		-13100.5	2.8654		-12431.4	0.74958
-11930.9	19.4398		-12216.4	5.19488		-13205.6	2.85678		-12531.3	0.747
-12031	19.3092		-12311.4	5.17249		-13305.6	2.84852		-12631.1	0.74413
-12131.1	19.1834		-12411.4	5.14798		-13400.6	2.83998		-12731	0.74093
-12230.9	19.0565		-12511.2	5.12653		-13500.7	2.83123		-12831	0.7383
-12330.9	18.934		-12611.1	5.10512		-13600.8	2.82295		-12931.1	0.73549
-12431	18.8079		-12711.1	5.08586		-13700.8	2.81472		-13031.2	0.73249
-12530.8	18.6885		-12811.1	5.06261		-13800.9	2.80676		-13131.2	0.72992
-12630.7	18.5713		-12911.1	5.04202		-13901.1	2.79831		-13408.5	0.72223
-12730.6	18.4598		-13011.3	5.02313		-14001.2	2.79067		-13671.8	0.71366
-12830.7	18.3371		-13111.4	5.00137		-14101.3	2.78268		-13842	0.71104
-12930.8	18.2312		-13211.5	4.98121		-14201.4	2.77523		-13932.1	0.70825
-13030.9	18.113		-13311.6	4.96242		-14301.4	2.76657		-14032.2	0.70557
-13131	18.0075		-13416.5	4.94274		-14401.4	2.75952		-14137.3	0.70287
-13231	17.8959		-13516.6	4.77362		-14681.4	2.73374		-14237.3	0.70038
-13331	17.7847		-13616.9	4.90516		-14942.2	2.7157		-14332.2	0.69761
-13431.1	17.6752		-13722.1	4.88767		-15112.4	2.70906		-14432.4	0.69504
-13531.1	17.5704		-13822.1	4.86902		-15202.4	2.70114		-14532.5	0.69247
-13631.4	17.4726		-13922.2	4.84874		-15302.4	2.69464		-14632.5	0.68991
-13731.4	17.37		-14017.2	4.8311		-15402.5	2.68725		-14732.7	0.68734
-13831.4	17.2678		-14112.3	4.81311		-15502.5	2.68085		-14832.8	0.6847
-13936.5	17.1696		-14212.3	4.79687		-15607.6	2.67403		-14932.9	0.68225
-14036.7	17.0681		-14312.4	4.77817		-15707.8	2.6674		-15033.1	0.67957
-14136.7	16.9732		-14412.5	4.76152		-15802.8	2.65985		-15133	0.67715
-14241.7	16.8741		-14512.5	4.74535		-15902.9	2.65338		-15232.8	0.67445
-14336.8	16.7833		-14612.6	4.72852		-16003	2.64683		-15332.9	0.67219
-14431.9	16.6851		-14712.7	4.71091		-16103.1	2.64107		-15433.2	0.66954
-14532	16.5941		-14812.9	4.69671		-16203	2.63487		-15533.4	0.66687
-14632.1	16.5053		-14912.9	4.67921		-16303	2.6279		-15638.5	0.66453
-14732.2	16.4157		-15013	4.66514		-16403.2	2.62183		-15738.6	0.66207
-14832.4	16.3269		-15113.1	4.64662		-16503.3	2.61619		-15833.6	0.65951
-14932.5	16.2407		-15218.1	4.63186		-16603.5	2.60968		-15933.7	0.65707
-15027.5	16.1549		-15318.1	4.62095		-16703.5	2.60325		-16033.8	0.6548
-15125	15.9433		-15413.2	4.60194		-16803.6	2.59765		-16133.9	0.65225
-15230.3	15.9951		-15513.3	4.58755		-16903.7	2.59034		-16233.9	0.64991
-15333.1	15.8985		-15613.4	4.57373		-17003.7	2.58555		-16333.9	0.64749
-15433.1	15.8148		-15713.6	4.55845		-17103.8	2.57909		-16434	0.64501
-15533.1	15.7339		-15818.7	4.54397		-17208.9	2.57329		-16534.2	0.64279
-15633.3	15.6515		-15918.8	4.52878		-17309	2.56761		-16634.3	0.64034
-15733.4	15.5664		-16013.9	4.51502		-17404.1	2.56186		-16734.4	0.63807
-15833.4	15.4917		-16113.9	4.50268		-17504.2	2.55612		-16834.5	0.63574
-15938.5	15.4121		-16213.9	4.48956		-17604.4	2.55072		-16934.7	0.63327
-16038.5	15.3379		-16313.9	4.47319		-17704.5	2.54478		-17039.6	0.63104
-16133.6	15.2593		-16414.1	4.4614		-17804.6	2.53931		-17139.5	0.62876
-16233.6	15.1808		-16514.3	4.44816		-17904.7	2.53361		-17234.6	0.62644
-16333.7	15.1063		-16614.4	4.43438		-18004.8	2.52791		-17334.8	0.62435
-16433.8	15.0281		-16714.5	4.42039		-18104.9	2.52262		-17435	0.62187
-16533.9	14.9637		-16814.6	4.40901		-18205	2.51743		-17535.2	0.61961
-16629	14.8883		-16914.7	4.39592		-18300.2	2.51193		-17635.3	0.61746
-16729.1	14.8197		-17014.7	4.38138		-18395.3	2.5067		-17730.3	0.61521
-16829.2	14.7453		-17119.7	4.36774		-18500.4	2.50122		-17830.5	0.61294
-16924.3	14.6762		-17219.8	4.35657		-18605.6	2.49595		-17935.6	0.61079
-17029.3	14.6084		-17314.8	4.34616		-18705.6	2.49087		-18035.6	0.60842
-17134.3	14.5407		-17414.9	4.33089		-18805.5	2.48524		-18135.7	0.6063
-17234.3	14.4679		-17515.1	4.32082		-18905.6	2.4801		-18235.8	0.60408
-17334.4	14.4047		-17620.3	4.30808		-19010.7	2.47525		-18336	0.60201
-17434.6	14.3351		-17720.4	4.29697		-19110.8	2.46987		-18436.2	0.59966
-17534.7	14.2706		-17815.5	4.28351		-19200.9	2.46475		-18536.2	0.59747
-17634.8	14.2106		-17915.7	4.27038		-19301	2.4596		-18636.2	0.5953
-17729.9	14.1427		-18015.7	4.25966		-19406.1	2.45507		-18736.3	0.59325
-17830	14.0772		-18115.8	4.25071		-19501.2	2.45021		-18836.3	0.59111
-17935.3	14.0139		-18216	4.23786		-19601.2	2.4454		-18936.4	0.58887
-18035.4	13.9498		-18311	4.22862		-19706.2	2.44062		-19036.5	0.58697
-18135.4	13.8929		-18411.2	4.21671		-19806.3	2.43517		-19136.7	0.58469
-18235.4	13.834		-18511.3	4.20587		-19911.3	2.43049		-19236.8	0.58266
-18335.7	13.7705		-18611.3	4.19399		-20011.4	2.42624		-19331.9	0.58049
-18435.8	13.7091		-18716.4	4.18296		-20111.5	2.42121		-19431.8	0.57834
-18540.8	13.6471		-18816.4	4.17072		-20211.7	2.41618		-19536.9	0.57639
-18640.9	13.591		-18916.4	4.16205		-20301.8	2.4121		-19637.1	0.57416
-18736	13.5253		-19016.6	4.1542		-20401.8	2.40729		-19737.1	0.57222
-18836.1	13.472		-19116.7	4.1432		-20501.9	2.40209		-19837.2	0.57011
-18936.2	13.4208		-19216.8	4.13034		-20596.9	2.39784		-19937.2	0.56795
-19036.3	13.3612		-19316.9	4.12219		-20697	2.39288		-20032.2	0.56595
-19136.3	13.3076		-19417.1	4.11154		-20797.1	2.38872		-20132.4	0.56396
-19231.5	13.2484		-19512.1	4.09757		-20902.2	2.38423		-20237.5	0.56191
-19326.7	13.1932		-19607	4.08998		-21002.3	2.37948		-20332.6	0.55995
-19426.7	13.1385		-19712.1	4.07898		-21102.4	2.37469		-20432.8	0.55784
-19531.8	13.0831		-19817.2	4.06996		-21207.5	2.37111		-20537.8	0.55575
-19636.7	13.0291		-19912.3	4.06059		-21307.6	2.36668		-20632.9	0.55377
-19736.7	12.9754		-20012.4	4.05437		-21407.6	2.36155		-20732.9	0.55182
-19831.7	12.9253		-20112.5	4.04247		-21507.7	2.35695		-20837.9	0.5497
-19931.8	12.8702		-20212.7	4.03243		-21607.8	2.35301		-20937.9	0.54792
-20031.9	12.8229		-20317.7	4.02089		-21702.8	2.34898		-21038.1	0.54587
-20127	12.7726		-20412.7	4.01486		-21797.9	2.34435		-21133.3	0.54412
-20227.2	12.712		-20507.8	4.00509		-21903.1	2.34034		-21228.4	0.54198
-20332.2	12.6658		-20612.8	3.99672		-22008.2	2.33595		-21333.5	0.53999
-20432.3	12.6172		-20712.9	3.98408		-22103.3	2.33241		-21433.5	0.538
-20527.4	12.5633		-20818	3.97722		-22203.4	2.32702		-21528.5	0.53616
-20632.4	12.5215		-20923	3.96679		-22308.5	2.32369		-21628.6	0.53413
-20732.5	12.4761		-21018.1	3.95769		-22403.5	2.3189		-21728.7	0.53231
-20832.6	12.4231		-21118.3	3.94801		-22503.5	2.31552		-21833.8	0.5304
-20937.7	12.3791		-21218.3	3.94249		-22603.5	2.31114		-21934	0.5285
-21037.9	12.3295		-21313.4	3.93051		-22698.6	2.30715		-22034	0.52669
-21137.9	12.2716		-21413.5	3.92104		-22798.7	2.30305		-22134.2	0.52466
-21232.9	12.2374		-21518.6	3.91534		-22898.9	2.29932		-22229.3	0.52281
-21333	12.1879		-21618.6	3.90587		-22999	2.29485		-22329.2	0.52093
-21438.1	12.139		-21718.7	3.89441		-23099	2.29097		-22434.2	0.51903
-21533.2	12.0952		-21813.8	3.88867		-23204	2.28675		-22534.3	0.51708
-21628.2	12.0507		-21908.9	3.88175		-23309	2.28326		-22634.4	0.51534
-21728.3	12.0034		-22014.1	3.87197		-23409	2.2787		-22734.5	0.51328
-21833.6	11.955		-22119.1	3.86351		-23504.2	2.27534		-22834.6	0.51158
-21933.7	11.9152		-22214.2	3.85375		-23599.2	2.27094		-22934.7	0.50969
-22028.7	11.8752		-22309.3	3.84868		-23699.3	2.26754		-23034.8	0.50784
-22128.8	11.8248		-22409.3	3.83876		-23799.4	2.26327		-23134.9	0.50588
-22228.8	11.7893		-22514.4	3.83196		-23899.5	2.25971		-23229.9	0.50403
-22328.8	11.7463		-22614.5	3.82195		-23999.6	2.25626		-23329.9	0.50228
-22428.9	11.7059		-22709.6	3.81408		-24099.6	2.25245		-23434.9	0.50052
-22529	11.6506		-22809.8	3.80756		-24204.6	2.24809		-23535	0.49858
-22629.1	11.6088		-22914.9	3.79719		-24304.8	2.24445		-23635.1	0.49681
-22729.2	11.5772		-23014.9	3.79384		-24399.8	2.24041		-23740.2	0.4951
-22829.4	11.5352		-23115	3.78399		-24504.9	2.2369		-23840.2	0.49331
-22929.5	11.4949		-23215	3.78028		-24605.1	2.23339		-23935.3	0.49151
-23034.5	11.4521		-23309.9	3.76633		-24700.1	2.22977		-24030.3	0.48961
-23134.5	11.4106		-23410	3.76467		-24800.2	2.22582		-24130.3	0.48799
-23229.5	11.3752		-23515	3.75524		-24900.3	2.22156		-24235.6	0.48629
-23329.5	11.3418		-23615.1	3.74785		-25000.4	2.21775		-24335.7	0.48437
-23429.6	11.3008		-23710.2	3.73993		-25100.5	2.21477		-24430.7	0.48269
-23529.7	11.2567		-23810.4	3.7325		-25200.6	2.21092		-24530.8	0.4809
-23629.7	11.2228		-23915.4	3.72412		-25300.7	2.2072		-24630.9	0.47919
-23729.9	11.1847		-24015.5	3.72008		-25400.7	2.20309		-24730.9	0.47747
-23835	11.1386		-24110.5	3.71311		-25505.9	2.20014		-24831	0.4756
-23935.1	11.0936		-24215.5	3.70253		-25606	2.19652		-24931.2	0.47393
-24030.1	11.0642		-24320.6	3.69769		-25701.1	2.19288		-25031.3	0.47239
-24130.2	11.03		-24415.7	3.69253		-25801.1	2.18942		-25131.3	0.47067
-24230.3	10.9903		-24510.8	3.68463		-25901.1	2.18552		-25231.4	0.46902
-24330.3	10.9575		-24610.9	3.67598		-26001.1	2.18183		-25336.5	0.46723
-24430.3	10.9209		-24711.1	3.6683		-26101.2	2.17852		-25436.6	0.46547
-24530.4	10.8808		-24816.2	3.66198		-26201.3	2.17523		-25536.8	0.46379
-24630.5	10.848		-24916.2	3.65646		-26301.4	2.17177		-25636.8	0.46195
-24730.6	10.8078		-25011.3	3.64855		-26401.6	2.16847		-25731.8	0.46035
-24830.8	10.7732		-25111.4	3.63945		-26501.6	2.16453		-25831.9	0.45866
-24930.8	10.7406		-25211.5	3.6348		-26601.7	2.16097		-25931.9	0.45704
-25030.9	10.7112		-25316.6	3.62734		-26701.8	2.15794		-26032	0.45526
-25136.1	10.6727		-25416.7	3.62054		-26801.8	2.15431		-26132.2	0.4537
-25236.1	10.6387		-25516.9	3.61801		-26901.6	2.15042		-26232.3	0.45206
-25331.1	10.6064		-25616.9	3.60815		-27001.6	2.1476		-26332.3	0.45013
-25431.3	10.5721		-25712	3.60362		-27101.8	2.14429		-26432.4	0.44862
-25531.5	10.5333		-25817.1	3.59344		-27201.9	2.14127		-26532.5	0.44706
-25631.4	10.5028		-25922.1	3.58593		-27302	2.13699		-26632.5	0.44547
-25731.5	10.4661		-26017	3.58039		-27407.1	2.13383		-26737.6	0.44374
-25831.6	10.4342		-26117.1	3.57708		-27507.3	2.12994		-26837.5	0.44206
-25936.7	10.4001		-26217.2	3.56803		-27607.3	2.12666		-26932.5	0.4405
-26036.8	10.3716		-26312.4	3.56608		-27707.3	2.12383		-27032.7	0.43881
-26131.8	10.3369		-26412.5	3.55895		-27802.4	2.12008		-27132.9	0.43725
-26236.9	10.3072		-26512.6	3.54874		-27897.5	2.11738		-27232.9	0.43567
-26342	10.2743		-26612.7	3.54563		-27997.4	2.11357		-27333	0.43397
-26437.1	10.2469		-26712.7	3.54168		-28102.6	2.11058		-27433.1	0.43223
-26532.2	10.2169		-26812.6	3.53251		-28202.7	2.10706		-27538	0.43067
-26632.2	10.187		-26917.5	3.52788		-28302.9	2.10369		-27638.1	0.42929
-26732.3	10.1517		-27017.7	3.52086		-28403	2.10081		-27738.2	0.42749
-26832.3	10.12		-27112.7	3.51161		-28498	2.09733		-27838.2	0.42594
-26932.1	10.0926		-27212.8	3.50627		-28598	2.09434		-27933.2	0.42441
-27037.3	10.0656		-27317.9	3.50144		-28703.1	2.09096		-28033.3	0.4228
-27137.5	10.0364		-27418	3.49831		-28803.1	2.08734		-28133.5	0.42128
-27232.5	9.99561		-27513.1	3.49199		-28903.2	2.08434		-28233.6	0.41968
-27332.6	9.97493		-27613.1	3.48417		-29003.3	2.08108		-28338.6	0.41811
-27437.7	9.94662		-27723.2	3.47904		-29103.5	2.07924		-28438.7	0.41661
-27537.8	9.917		-27823.2	3.47268		-29203.7	2.07511		-28533.8	0.41496
-27632.8	9.88505		-27913.2	3.46542		-29303.8	2.07217		-28633.8	0.41335
-27732.9	9.84404		-28013.3	3.46393		-29403.8	2.069		-28733.9	0.41192
-27832.8	9.82623		-28118.5	3.45431		-29503.8	2.06572		-28833.9	0.41044
-27932.9	9.79724		-28218.6	3.45551		-29603.9	2.06257		-28934	0.40883
-28038	9.76519		-28313.6	3.44553		-29699	2.05937		-29034.1	0.40739
-28138.1	9.74338		-28413.6	3.44081		-29799	2.05576		-29134.3	0.40566
-28233.2	9.721		-28513.7	3.43408		-29904.2	2.05362		-29234.4	0.40415
-28333.3	9.68338		-28613.8	3.42356		-30004.3	2.04983		-29334.5	0.40273
-28433.3	9.65105		-28714	3.42386		-30104.4	2.04714		-29434.7	0.4012
-28533.4	9.63165		-28814	3.41892		-30204.4	2.04413		-29534.7	0.3996
-28633.6	9.60791		-28914	3.41095		-30304.5	2.04034		-29634.7	0.39814
-28733.6	9.56643		-29014.2	3.40525		-30404.6	2.03762		-29734.7	0.39676
-28833.6	9.54656		-29114.3	3.39837		-30504.7	2.03473		-29834.9	0.39517
-28933.7	9.52347		-29214.4	3.39217		-30604.7	2.03115		-29935.2	0.3937
-29033.8	9.50309		-29314.5	3.38934		-30704.8	2.0282		-30035.3	0.39206
-29134	9.47574		-29414.6	3.38216		-30809.9	2.02552		-30135.3	0.39067
-29234.1	9.44311		-29514.7	3.38269		-30910	2.02191		-30235.4	0.38926
-29334.1	9.42111		-29614.8	3.36832		-31005.1	2.01921		-30335.5	0.38746
-29434.1	9.3896		-29714.8	3.36604		-31105.2	2.01659		-30435.5	0.38596
-29534.2	9.35599		-29814.9	3.36513		-31205.2	2.01287		-30535.6	0.38465
-29634.3	9.34387		-29915	3.35881		-31305.2	2.0103		-30635.6	0.3829
-29734.3	9.31325		-30020.2	3.35128		-31405.3	2.00789		-30735.6	0.38162
-29834.5	9.28814		-30120.2	3.34705		-31510.5	2.0039		-30835.8	0.38029
-29939.6	9.26345		-30215.3	3.33764		-31610.6	2.00079		-30936	0.37876
-30039.8	9.23442		-30315.4	3.33406		-31705.7	1.9979		-31041.1	0.37711
-30134.9	9.21134		-30415.4	3.33038		-31805.9	1.99589		-31136.2	0.37586
-30235	9.18581		-30515.5	3.32455		-31905.9	1.99214		-31231.2	0.37424
-30330	9.16534		-30620.6	3.31666		-32000.9	1.98962		-31336.2	0.37275
-30430	9.13828		-30720.7	3.31288		-32096.1	1.98616		-31436.3	0.37134
-30535.1	9.11678		-30815.8	3.31012		-32201.3	1.98399		-31536.4	0.36991
-30635.2	9.09166		-30916	3.30664		-32306.4	1.98042		-31636.4	0.36841
-30735.3	9.06611		-31021.1	3.2994		-32401.4	1.97738		-31736.6	0.36705
-30835.4	9.0471		-31121.1	3.29319		-32501.5	1.97466		-31836.7	0.36555
-30935.5	9.03192		-31216.1	3.28649		-32606.6	1.97212		-31936.7	0.36406
-31035.6	9.00602		-31316.2	3.28191		-32701.8	1.96937		-32031.8	0.36259
-31135.6	8.97402		-31416.2	3.28202		-32801.9	1.9657		-32132	0.36109
-31230.7	8.95462		-31516.3	3.27926		-32907	1.96316		-32237.3	0.35978
-31330.7	8.92703		-31616.4	3.26827		-33007	1.96023		-32332.3	0.35818
-31430.9	8.8996		-31716.5	3.26673		-33107.1	1.95731		-32432.3	0.35678
-31531	8.88245		-31816.7	3.26231		-33207.1	1.95454		-32537.5	0.35552
-31636.1	8.85227		-31916.8	3.25677		-33307.2	1.95236		-32637.6	0.354
-31736.1	8.81896		-32016.9	3.25314		-33407.3	1.9486		-32737.9	0.35248
-31831.3	8.80636		-32117	3.24811		-33507.4	1.94613		-32838	0.35118
-31931.4	8.79219		-32217.2	3.24353		-33602.5	1.94353		-32933	0.34984
-32036.4	8.75091		-32317.3	3.23824		-33697.6	1.94039		-33038.1	0.34833
-32136.6	8.72652		-32417.3	3.23208		-33802.7	1.93756		-33138	0.34698
-32231.8	8.71908		-32517.3	3.22614		-33907.7	1.93456		-33233	0.3453
-32326.9	8.68951		-32617.5	3.22511		-34007.7	1.93118		-33333.2	0.34409
-32426.9	8.6718		-32717.7	3.21819		-34102.8	1.92823		-33433.3	0.34262
-32527	8.64376		-32817.7	3.2152		-34202.8	1.92605		-33538.4	0.34132
-32637.2	8.62696		-32922.8	3.20971		-34303	1.92344		-33638.5	0.33982
-32737.3	8.61582		-33022.9	3.20797		-34403.1	1.92044		-33738.6	0.33859
-32827.3	8.58693		-33118	3.20083		-34503.1	1.91826		-33838.7	0.33694
-32932.4	8.56397		-33218.1	3.19819		-34598.2	1.91557		-33938.6	0.33561
-33037.5	8.54289		-33318.1	3.19175		-34698.4	1.91239		-34038.6	0.33415
-33132.6	8.52315		-33418.1	3.18942		-34803.4	1.90911		-34138.7	0.33278
-33232.6	8.50705		-33518.2	3.1799		-34903.4	1.90585		-34238.7	0.33137
-33337.7	8.48599		-33618.4	3.17735		-34998.5	1.90375		-34333.9	0.32989
-33437.8	8.46776		-33718.6	3.17033		-35098.6	1.90072		-34429.1	0.32868
-33537.9	8.43805		-33818.7	3.16784		-35198.6	1.89775		-34534.1	0.32724
-33638	8.41387		-33918.6	3.16296		-35303.8	1.89561		-34639.2	0.32587
-33733.1	8.40376		-34013.6	3.16035		-35403.9	1.89288		-34739.4	0.32436
-33828.3	8.38817		-34113.7	3.15317		-35503.9	1.88947		-34839.4	0.32318
-33933.3	8.35369		-34218.7	3.15209		-35604	1.88687		-34939.3	0.32176
-34038.3	8.33136		-34318.9	3.14595		-35699.1	1.8843		-35039.4	0.32043
-34133.3	8.32845		-34419	3.13877		-35799.1	1.88147		-35139.4	0.31914
-34228.3	8.2937		-34519.1	3.13699		-35899.2	1.87955		-35239.5	0.31761
-34333.5	8.29048		-34619.2	3.13595		-35999.3	1.8763		-35334.7	0.31659
-34433.5	8.27158		-34719.3	3.12829		-36099.4	1.87299		-35434.8	0.31511
-34538.6	8.24228		-34819.3	3.12826		-36204.6	1.87033		-35534.9	0.31365
-34638.8	8.22517		-34919.4	3.118		-36304.7	1.86779		-35630	0.31222
-34728.8	8.20793		-35014.4	3.11411		-36399.7	1.86521		-35730	0.31083
-34833.8	8.19561		-35109.3	3.11138		-36499.8	1.86209		-35835.1	0.30941
-34938.9	8.16189		-35209.4	3.11022		-36599.8	1.86003		-35940.2	0.30825
-35034.1	8.1461		-35309.7	3.10882		-36699.8	1.8563		-36040.2	0.30673
-35134	8.13181		-35409.8	3.10095		-36804.9	1.85432		-36135.4	0.30546
-35234.1	8.1016		-35509.9	3.09678		-36905	1.8519		-36235.5	0.30413
-35329.4	8.08831		-35610.1	3.09278		-37000	1.8483		-36335.5	0.30276
-35434.6	8.07672		-35710.1	3.08599		-37100.2	1.84613		-36430.6	0.30119
-35534.5	8.05343		-35810	3.08403		-37200.3	1.84334		-36535.6	0.29982
-35634.5	8.0473		-35910.2	3.07966		-37300.4	1.84078		-36640.7	0.29864
-35739.6	8.02099		-36015.4	3.07072		-37400.5	1.83718		-36735.8	0.29722
-35839.8	7.99651		-36115.4	3.07149		-37505.4	1.83573		-36830.8	0.29595
-35934.9	7.98781		-36215.5	3.06255		-37605.5	1.83279		-36930.9	0.29456
-36030	7.96763		-36315.6	3.0629		-37700.5	1.83049		-37031	0.29332
-36135.1	7.94094		-36415.7	3.05949		-37800.5	1.82838		-37131.1	0.29174
-36240.2	7.91995		-36520.7	3.05575		-37900.7	1.82302		-37231.3	0.29067
-36335.3	7.91411		-36620.8	3.04879		-38000.8	1.8213		-37336.4	0.2891
-36430.3	7.89953		-36715.8	3.05117		-38100.9	1.81995		-37441.3	0.28792
-36530.4	7.88331		-36810.8	3.03914		-38201	1.81654		-37541.4	0.28651
-36630.4	7.85068		-36915.9	3.04244		-38301.1	1.81414		-37636.4	0.28513
-36730.5	7.83532		-37016.1	3.03523		-38401.1	1.81171		-37731.4	0.28396
-36830.6	7.82362		-37111.2	3.02594		-38501.1	1.8094		-37831.5	0.28265
-36930.7	7.81555		-37211.4	3.0272		-38601.2	1.80685		-37931.6	0.28113
-37030.8	7.78122		-37316.5	3.02032		-38701.2	1.80253		-38036.8	0.27983
-37130.9	7.78081		-37416.4	3.01871		-38801.3	1.80093		-38141.8	0.27858
-37231	7.7595		-37511.3	3.01384		-38901.5	1.79843		-38236.9	0.27722
-37331	7.74186		-37611.4	3.00981		-39006.5	1.7959		-38336.9	0.27587
-37431.1	7.72355		-37711.4	3.00748		-39106.7	1.79163		-38437	0.27464
-37531.1	7.69539		-37811.5	3.00216		-39201.7	1.7901		-38531.9	0.27336
-37636	7.68087		-37911.6	2.99937		-39301.8	1.78701		-38637	0.27207
-37736.1	7.67738		-38011.8	2.99312		-39406.9	1.78612		-38742.2	0.27073
-37831.2	7.66217		-38111.8	2.98832		-39507	1.78227		-38837.3	0.26946
-37931.4	7.65174		-38211.8	2.98544		-39602	1.77934		-38937.4	0.26817
-38031.5	7.62184		-38311.9	2.98254		-39702.1	1.77839		-39037.5	0.26686
-38136.5	7.61506		-38417	2.9823		-39802.4	1.77528		-39137.6	0.2654
-38236.6	7.58775		-38517	2.97463		-39902.4	1.77254		-39237.6	0.26428
-38331.6	7.57706		-38612.1	2.97189		-40002.4	1.76955		-39332.7	0.26288
-38431.6	7.56245		-38712.2	2.97004		-40102.5	1.76731		-39432.9	0.26175
-38531.7	7.53029		-38822.3	2.96413		-40202.6	1.76517		-39532.9	0.26031
-38631.8	7.52316		-38922.3	2.95736		-40307.6	1.76051		-39633	0.25901
-38731.9	7.49944		-39012.4	2.95777		-40407.7	1.75942		-39738.2	0.25779
-38832	7.49048		-39112.5	2.95397		-40502.8	1.7567		-39838.2	0.25651
-38932.1	7.48165		-39212.6	2.94938		-40602.9	1.75401		-39933.2	0.25542
-39032.1	7.45748		-39312.7	2.94326		-40703	1.75222		-40033.4	0.25408
-39137.2	7.44361		-39412.9	2.93913		-40803	1.7481		-40133.5	0.25284
-39242.3	7.41022		-39517.9	2.93361		-40903.1	1.74663		-40238.5	0.25165
-39337.5	7.42561		-39617.9	2.93694		-41003.2	1.74338		-40338.4	0.25023
-39437.6	7.39592		-39713.1	2.92984		-41103.2	1.74171		-40443.6	0.24878
-39537.7	7.38088		-39818.2	2.92655		-41203.1	1.73988		-40543.7	0.24776
-39632.7	7.3785		-39923.4	2.92158		-41308.1	1.73549		-40633.8	0.24651
-39732.8	7.35699		-40018.4	2.9223		-41408.2	1.73342		-40733.9	0.24491
-39833	7.35203		-40118.5	2.91485		-41503.3	1.73235		-40833.9	0.2438
-39933	7.32247		-40223.4	2.91247		-41603.4	1.72829		-40934.1	0.24259
-40033.1	7.31229		-40318.4	2.91316		-41703.5	1.72555		-41034.1	0.24132
-40133.2	7.30061		-40413.5	2.9064		-41803.6	1.72357		-41134	0.23991
-40233.2	7.28265		-40513.6	2.90188		-41903.6	1.72118		-41234	0.23873
-40333.2	7.28516		-40618.7	2.89675		-42003.7	1.71947		-41334	0.2375
-40433.3	7.25888		-40718.9	2.8954		-42103.7	1.71715		-41434.1	0.23617
-40533.4	7.24003		-40814	2.89376		-42203.8	1.71401		-41534.3	0.23483
-40633.5	7.23189		-40914	2.88822		-42303.8	1.71191		-41634.4	0.23359
-40733.6	7.21596		-41014	2.88546		-42403.9	1.70899		-41734.4	0.2324
-40833.7	7.19341		-41114	2.88553		-42504.1	1.70606		-41834.5	0.23086
-40933.7	7.1878		-41218.9	2.87323		-42604.2	1.70332		-41934.6	0.22979
-41033.7	7.16915		-41319.1	2.87375		-42709.2	1.70073		-42034.6	0.2285
-41138.7	7.14369		-41414.2	2.8685		-42809.3	1.69924		-42134.6	0.22725
-41238.7	7.13362		-41514.2	2.87099		-42904.3	1.69552		-42234.7	0.22598
-41333.8	7.12214		-41619.3	2.86592		-43004.4	1.69456		-42334.7	0.22471
-41433.8	7.12493		-41724.4	2.85889		-43109.5	1.69113		-42434.9	0.22344
-41533.9	7.10329		-41824.5	2.85551		-43209.6	1.68911		-42535	0.22228
-41634.1	7.08784		-41924.5	2.85067		-43304.8	1.68734		-42635.1	0.22084
-41734.1	7.07195		-42019.6	2.84884		-43405	1.68374		-42740.3	0.21998
-41834.2	7.06346		-42114.7	2.85041		-43505	1.67992		-42840.2	0.2183
-41934.2	7.04265		-42214.7	2.84609		-43605.1	1.67994		-42935.3	0.21724
-42034.2	7.0434		-42314.7	2.83958		-43705.1	1.67765		-43035.4	0.21571
-42134.3	7.01986		-42415	2.83713		-43805.2	1.67349		-43135.4	0.21487
-42234.4	7.0136		-42515.3	2.83201		-43905.2	1.67151		-43235.5	0.21367
-42334.4	7.00126		-42620.1	2.82907		-44005.3	1.66971		-43335.7	0.21228
-42434.6	6.98811		-42720.2	2.82588		-44110.5	1.66683		-43436	0.21109
-42534.7	6.96711		-42815.3	2.82232		-44210.5	1.66284		-43546	0.20985
-42634.8	6.95491		-42915.3	2.82092		-44305.6	1.66249		-43651.1	0.20849
-42734.8	6.94364		-43020.5	2.81391		-44400.7	1.65914		-43741.1	0.20745
-42835	6.93367		-43120.5	2.81819		-44500.8	1.65712		-43841.1	0.206
-42940.1	6.93319		-43215.6	2.81044		-44600.9	1.65477		-43941.3	0.20487
-43040.1	6.9137		-43315.8	2.81011		-44700.9	1.65229		-44036.3	0.20348
-43135.2	6.88431		-43415.9	2.79799		-44801	1.64997		-44136.4	0.20233
-43235.2	6.87714		-43515.9	2.79737		-44896.1	1.64873		-44236.6	0.20106
-43335.4	6.85265		-43615.9	2.79811		-44996.2	1.64574		-44336.7	0.19981
-43435.6	6.84589		-43716	2.79094		-45101.3	1.64184		-44436.7	0.19856
-43530.6	6.84269		-43821.1	2.78584		-45206.4	1.6408		-44536.8	0.19722
-43630.7	6.82437		-43921.2	2.78551		-45306.5	1.63738		-44636.9	0.19616
-43735.8	6.80612		-44016.3	2.7855		-45401.6	1.63529		-44736.9	0.19489
-43835.7	6.80393		-44116.3	2.77662		-45501.5	1.63287		-44837	0.19358
-43930.9	6.79171		-44216.5	2.77537		-45606.6	1.63055		-44937.1	0.19235
-44036	6.75882		-44316.6	2.77213		-45706.8	1.62754		-45037.2	0.19133
-44141	6.75739		-44416.7	2.77346		-45806.9	1.62596		-45137.3	0.19004
-44236.1	6.74792		-44516.8	2.77103		-45906.9	1.62393		-45237.4	0.1887
-44336.2	6.74033		-44616.9	2.76208		-46007.1	1.62052		-45332.5	0.18738
-44436.4	6.7189		-44717	2.75979		-46102.3	1.618		-45432.6	0.18626
-44541.5	6.71968		-44817	2.76398		-46202.4	1.6158		-45537.7	0.18519
-44641.5	6.70186		-44917.1	2.7523		-46307.4	1.61446		-45637.7	0.18393
-44736.6	6.69228		-45017.2	2.74512		-46407.6	1.61203		-45737.7	0.18269
-44836.6	6.68107		-45117.3	2.7483		-46512.7	1.60838		-45832.8	0.18126
-44936.7	6.64719		-45217.4	2.74229		-46612.9	1.6056		-45932.9	0.18011
-45036.8	6.63532		-45312.5	2.7449		-46708	1.60427		-46038.1	0.17879
-45136.9	6.63832		-45412.6	2.73691		-46808	1.60151		-46138.1	0.17774
-45237.1	6.63026		-45512.6	2.72886		-46908.1	1.60023		-46238.2	0.17655
-45337.2	6.61891		-45612.6	2.72625		-47003.3	1.59726		-46333.4	0.17534
-45437.2	6.60291		-45717.7	2.72939		-47103.4	1.59508		-46433.5	0.17397
-45537.3	6.59667		-45817.7	2.72841		-47208.4	1.59133		-46538.7	0.17278
-45637.3	6.57957		-45917.9	2.7172		-47308.5	1.59029		-46633.8	0.17156
-45737.4	6.56108		-46018.2	2.72174		-47408.6	1.58728		-46733.9	0.17056
-45837.5	6.54281		-46118.3	2.71824		-47503.7	1.58562		-46839.1	0.1691
-45937.6	6.52895		-46218.3	2.70987		-47598.7	1.58294		-46939.2	0.16808
-46037.7	6.53805		-46318.3	2.70995		-47698.8	1.57967		-47034.2	0.16695
-46137.8	6.52914		-46418.5	2.70534		-47798.8	1.57874		-47134.3	0.16561
-46232.9	6.51631		-46518.7	2.70479		-47904	1.57591		-47239.3	0.16445
-46423.2	6.48646		-46618.8	2.69592		-48004.2	1.57342		-47334.3	0.16324
-46578.4	6.48077		-46723.8	2.69625		-48099.2	1.57043		-47439.4	0.16202
-46638.5	6.47082		-46823.9	2.68929		-48204.2	1.56884		-47539.6	0.16112
-46733.6	6.46969		-46919.1	2.69135		-48309.2	1.56627		-47629.8	0.15959
-46833.7	6.43968		-47014.2	2.685		-48409.3	1.56459		-47729.9	0.15839
-46938.8	6.44153		-47114.2	2.68503		-48509.4	1.56174		-47835	0.15722
-47038.8	6.42693		-47224.3	2.67304		-48604.5	1.55961		-47940.1	0.15604
-47138.9	6.41519		-47324.4	2.67739		-48699.6	1.55645		-48040.1	0.15483
-47239	6.40028		-47419.5	2.67873		-48804.7	1.5545		-48145.1	0.1537
-47344.1	6.37359		-47519.5	2.67214		-48909.8	1.55288		-48245	0.15251
-47449.2	6.37619		-47619.6	2.66785		-49014.9	1.54897		-48340.1	0.15128
-47544.3	6.3756		-47714.7	2.66599		-49109.9	1.54714		-48440.2	0.15014
-47639.3	6.35524		-47814.9	2.66629		-49199.9	1.54547		-48545.3	0.14891
-47739.5	6.3478		-47920	2.65744		-49299.9	1.54142		-48645.5	0.14764
-47834.6	6.31117		-48015.1	2.65643		-49400.1	1.54035		-48735.7	0.14668
-47934.7	6.32492		-48115.1	2.65674		-49505.2	1.53894		-48830.7	0.14515
-48039.8	6.3053		-48220.1	2.65398		-49610.3	1.5359		-48935.7	0.14409
-48139.9	6.30993		-48320.1	2.64331		-49710.5	1.53204		-49040.9	0.14288
-48240	6.29606		-48425.2	2.6405		-49805.5	1.53081		-49136	0.14183
-48339.9	6.26787		-48525.2	2.64009		-49900.5	1.52889		-49236	0.14053
-48435	6.28583		-48620.4	2.64066		-50005.6	1.52696		-49336	0.13953
-48530.1	6.26057		-48720.6	2.63419		-50105.7	1.52419		-49431	0.13817
-48630.1	6.25115		-48820.6	2.63586		-50205.8	1.52127		-49531.2	0.13711
-48730.3	6.23972		-48920.7	2.62826		-50310.9	1.51923		-49631.3	0.13604
-48830.4	6.21887		-49020.8	2.6235		-50411	1.51688		-49736.4	0.13482
-48935.5	6.22121		-49120.8	2.62138		-50506.2	1.51484		-49836.5	0.13357
-49035.5	6.21431		-49220.8	2.61426		-50601.2	1.51231		-49936.5	0.13253
-49135.5	6.20648		-49321	2.61902		-50701.3	1.50891		-50036.6	0.13115
-49240.6	6.19076		-49416.1	2.61609		-50801.3	1.50706		-50136.7	0.13019
-49340.7	6.18195		-49516.2	2.61224		-50901.3	1.50584		-50236.8	0.12896
-49440.7	6.16877		-49621.3	2.61341		-51006.4	1.50298		-50331.9	0.12775
-49540.9	6.16958		-49721.4	2.59453		-51111.5	1.50029		-50432	0.12661
-49641	6.14338		-49821.4	2.60615		-51206.6	1.49805		-50537	0.12524
-49741.1	6.14729		-49921.5	2.60266		-51301.9	1.49426		-50637.2	0.12428
-49841.1	6.12197		-50021.6	2.59308		-51402.4	1.49426		-50737.3	0.12312
-49936.2	6.12664		-50121.7	2.5979		-51502.9	1.49077		-50837.3	0.12203
-50036.3	6.10894		-50216.8	2.58754		-51603.3	1.4898		-50932.3	0.12076
-50141.4	6.09851		-50311.8	2.58773		-51703.7	1.48587		-51032.3	0.11959
-50241.5	6.08629		-50411.8	2.58333		-51814.1	1.48444		-51132.4	0.11853
-50336.6	6.08108		-50516.9	2.58403		-51914.3	1.48166		-51232.5	0.11751
-50431.7	6.07218		-50622.1	2.58078		-52004.7	1.48001		-51332.9	0.11603
-50531.9	6.06714		-50717.3	2.57768		-52105.2	1.4764		-51438.4	0.11502
-50632	6.06705		-50812.4	2.56699		-52205.6	1.47434		-51538.8	0.11381
-50732	6.06121		-50912.4	2.56369		-52306.1	1.4715		-51634.4	0.11262
-50832.1	6.01846		-51017.5	2.56961		-52406.6	1.4703		-51734.6	0.11138
-50937.1	6.01732		-51117.5	2.56883		-52507.1	1.46847		-51839.9	0.11044
-51037.2	6.01418		-51212.5	2.5639		-52612.5	1.46462		-51940.3	0.10897
-51132.2	5.99083		-51312.9	2.56331		-52712.9	1.46211		-52035.8	0.10805
-51232.3	5.99583		-51413.4	2.56232		-52808.3	1.4618		-52136.2	0.10669
-51332.7	5.98412		-51513.9	2.55425		-52908.7	1.45973		-52236.7	0.10559
-51433.2	5.99557		-51614.3	2.54559		-53009.2	1.4558		-52337.3	0.10453
-51538.5	5.97839		-51714.7	2.54146		-53109.6	1.4544		-52437.7	0.10319
-51639	5.97333		-51815	2.54244		-53210.3	1.45262		-52538.1	0.1022
-51734.4	5.95085		-51915.4	2.53932		-53310.7	1.45085		-52643.6	0.10099
-51834.7	5.94605		-52020.8	2.53429		-53411	1.44823		-52749.1	0.09986
-51940.2	5.93253		-52126.2	2.53946		-53511.5	1.44478		-52844.5	0.09845
-52040.7	5.89607		-52226.8	2.53545		-53612.1	1.44364		-52939.8	0.09744
-52136.1	5.9187		-52322.3	2.53194		-53712.5	1.44059		-53040.3	0.09616
-52236.6	5.90796		-52417.6	2.51872		-53812.9	1.43819		-53140.8	0.09491
-52342.1	5.8828		-52523	2.52807		-53913.3	1.43579		-53241.2	0.0941
-52442.5	5.86257		-52623.5	2.52355		-54013.8	1.43343		-53346.7	0.09279
-52543	5.85716		-52719	2.51511		-54119.4	1.43209		-53447.3	0.09169
-52643.3	5.84705		-52819.4	2.50616		-54219.8	1.42929		-53542.7	0.09048
-52743.7	5.85073		-52924.9	2.51008		-54320.3	1.42687		-53643.1	0.08919
-52844.2	5.82766		-53025.3	2.51231		-54420.7	1.42435		-53748.6	0.08842
-52944.7	5.85711		-53120.7	2.50997		-54516.1	1.42263		-53849.1	0.08709
-53045.1	5.8323		-53221.2	2.50385		-54616.4	1.41889		-53944.5	0.08591
-53140.5	5.78863		-53321.6	2.4979		-54721.9	1.41703		-54045	0.08496
-53241	5.79943		-53422	2.49725		-54822.3	1.4155		-54145.5	0.08363
-53341.5	5.79698		-53522.5	2.49407		-54917.8	1.41328		-54245.9	0.08254
-53442	5.80933		-53623	2.49483		-55018.3	1.4104		-54346.4	0.08127
-53542.4	5.79547		-53723.5	2.4906		-55113.8	1.40892		-54446.8	0.08007
-53642.9	5.77845		-53824	2.48991		-55214.2	1.4068		-54547.2	0.07898
-53748.4	5.77507		-53924.5	2.48673		-55319.5	1.40465		-54647.6	0.0779
-53848.8	5.76365		-54024.9	2.48413		-55419.9	1.40154		-54748.1	0.07676
-53944.1	5.76516		-54125.4	2.48012		-55520.3	1.40023		-54853.5	0.07577
-54044.7	5.75263		-54225.8	2.47774		-55620.8	1.39797		-54959	0.07463
-54145.2	5.74344		-54326.4	2.47499		-55721.2	1.39627		-55054.5	0.07314
-54245.7	5.73185		-54431.8	2.46735		-55821.7	1.39355		-55150	0.07219
-54346.1	5.69716		-54532.1	2.47121		-55922.2	1.39063		-55250.4	0.07121
-54446.5	5.70814		-54632.5	2.46213		-56022.6	1.38842		-55350.7	0.0697
-54551.9	5.71062		-54732.9	2.46686		-56123	1.38587		-55451	0.06874
-54652.3	5.6918		-54828.3	2.45638		-56223.4	1.38378		-55556.5	0.06751
-54747.8	5.6943		-54928.8	2.45534		-56323.8	1.3816		-55656.9	0.06624
-54848.3	5.69088		-55029.4	2.45626		-56424.2	1.37984		-55752.4	0.06547
-54948.8	5.66985		-55129.7	2.44765		-56524.6	1.37657		-55852.9	0.06413
-55049.3	5.65479		-55230.2	2.45164		-56625.2	1.37489		-55953.2	0.06317
-55149.7	5.66939		-55335.6	2.44787		-56725.7	1.37121		-56053.6	0.0619
-55250.1	5.6696		-55435.9	2.44702		-56826.1	1.37088		-56154.1	0.06079
-55355.5	5.65203		-55531.2	2.43948		-56926.5	1.36798		-56254.6	0.05966
-55455.8	5.65232		-55631.7	2.4395		-57031.9	1.36492		-56355	0.05869
-55551.1	5.64121		-55732.1	2.43057		-57132.3	1.36377		-56455.4	0.0572
-55651.5	5.62408		-55832.6	2.42224		-57227.9	1.36051		-56555.8	0.05623
-55752.1	5.61906		-55933.1	2.43535		-57328.4	1.35957		-56656.3	0.05525
-55852.5	5.62344		-56033.5	2.42756		-57428.8	1.35699		-56756.8	0.05414
-55958	5.59878		-56133.9	2.41649		-57529.2	1.35216		-56857.2	0.0529
-56058.5	5.60574		-56234.4	2.41583		-57629.7	1.35127		-56957.7	0.05173
-56153.9	5.59633		-56334.8	2.42071		-57735.2	1.35104		-57058.1	0.05062
-56254.3	5.58735		-56435.1	2.41872		-57835.7	1.34811		-57158.5	0.04933
-56359.7	5.57742		-56535.5	2.41461		-57931	1.34581		-57259	0.04849
-56460.1	5.55853		-56636.1	2.41076		-58031.4	1.34346		-57359.4	0.04744
-56555.6	5.54732		-56736.6	2.39932		-58131.9	1.3413		-57459.8	0.04592
-56656	5.54975		-56837.1	2.40779		-58227.3	1.33959		-57560.4	0.04497
-56756.5	5.52555		-56937.5	2.40498		-58327.7	1.33605		-57660.9	0.04386
-56857	5.52835		-57037.9	2.39413		-58433.3	1.33455		-57761.2	0.04282
-56957.5	5.51534		-57138.3	2.39971		-58539	1.33182		-57861.8	0.04152
-57057.8	5.50585		-57238.9	2.39458		-58639.4	1.33063		-57962.3	0.0404
-57158.1	5.48488		-57339.4	2.38896		-58734.8	1.32908		-58062.7	0.03967
-57258.5	5.49509		-57439.8	2.3811		-58835.1	1.32597		-58163.1	0.03831
-57358.9	5.49596		-57540.3	2.3817		-58935.6	1.32381		-58263.5	0.03717
-57459.4	5.47284		-57640.8	2.38588		-59036	1.32111		-58364	0.03602
-57560	5.47274		-57741.3	2.38062		-59136.5	1.31803		-58464.5	0.03475
-57660.5	5.48202		-57846.6	2.37932		-59237	1.31708		-58565	0.03381
-57760.9	5.45925		-57952.1	2.37554		-59337.4	1.31452		-58665.6	0.03271
-57861.4	5.45061		-58047.5	2.37548		-59437.8	1.31183		-58766	0.03157
-57961.8	5.45232		-58142.9	2.36429		-59538.4	1.30968		-58866.4	0.03055
-58062.2	5.43807		-58243.3	2.3722		-59638.9	1.30731		-58971.7	0.02931
-58162.6	5.43809		-58343.8	2.36384		-59739.2	1.30519		-59072.1	0.02804
-58263.1	5.42405		-58444.3	2.35454		-59834.6	1.30329		-59167.6	0.02688
-58363.5	5.42316		-58544.8	2.35619		-59935	1.30196		-59268	0.02607
-58464	5.40912		-58645.3	2.36345		-60040.5	1.29944		-59368.5	0.02481
-58564.6	5.40679		-58750.7	2.35907		-60140.9	1.29695		-59469	0.02367
-58665	5.3877		-58851.2	2.35267		-60236.4	1.29499		-59574.5	0.02257
-58760.4	5.39464		-58946.6	2.34101		-60336.9	1.29358		-59674.9	0.02142
-58860.8	5.37689		-59047.1	2.34343		-60442.4	1.29121		-59765.3	0.02035
-58966.3	5.37375		-59147.5	2.34964		-60542.8	1.28925		-59860.7	0.01923
-59061.7	5.3498		-59247.9	2.34518		-60638.2	1.28676		-59966.2	0.01814
-59162.1	5.36771		-59348.4	2.33784		-60733.7	1.28548		-60071.6	0.01725
-59267.6	5.34324		-59449	2.33567		-60844.3	1.28321		-60172	0.01625
-59363	5.34184		-59549.4	2.33234		-60949.7	1.28133		-60272.6	0.01507
-59468.5	5.34984		-59649.8	2.32564		-61045.2	1.27889		-60373.1	0.01397
-59574	5.32444		-59745.2	2.32669		-61145.6	1.27696		-60468.4	0.01292
-59669.5	5.32279		-59845.6	2.31684		-61246.1	1.27441		-60568.9	0.0117
-59770	5.30783		-59951	2.31795		-61341.6	1.2727		-60674.5	0.01049
-59870.4	5.31219		-60051.4	2.31495		-61442	1.27088		-60774.9	0.00947
[truncated: 1,500 more rows]

## Sheet: Figure 3 e
	10k			35k			55k			77k
Magentic Field Oe	Magnetization		Magentic Field Oe	Magnetization		Magentic Field Oe	Magnetization		Magentic Field Oe	Magnetization
49.9211	0		49.9943	0		49.7867	0		49.7745	0
0.08548	-0.00128		0.30529	-23.0395		0.26866	3.50075		0.23202	1.41726
0.34909	-0.02428		3.92872	-23.178		21.0239	2.06746		3.68016	1.15156
46.124	0		54.5926	-31.4493		86.436	-9.67497		54.1287	-6.94377
216.473	-34.9669		151.557	-45.7143		181.117	-23.8633		156.099	-18.6714
465.982	-77.8492		251.491	-60.018		365.86	-51.6249		260.873	-28.6953
640.681	-92.1043		351.336	-74.2049		515.553	-65.0444		435.445	-43.4769
740.511	-106.307		451.11	-88.3278		585.329	-78.0735		585.166	-48.4656
840.277	-120.485		550.84	-102.306		690.095	-90.9113		660.109	-51.873
935.05	-134.633		650.645	-116.202		784.936	-103.527		754.917	-53.8132
1029.5	-148.669		755.457	-129.968		879.743	-115.751		849.632	-54.741
1133.95	-162.72		860.262	-143.569		979.253	-127.34		954.175	-54.9375
1238.8	-176.754		954.886	-157.015		1078.66	-138.45		1053.62	-54.6627
1338.76	-190.784		1049.26	-170.319		1178.46	-149.411		1153.37	-54.0358
1438.66	-204.744		1148.99	-183.582		1278.46	-160.177		1253.27	-53.0953
1538.5	-218.682		1253.96	-196.728		1378.38	-170.87		1358.14	-51.936
1638.37	-232.566		1353.92	-209.69		1478.19	-181.303		1458.07	-50.6421
1738.09	-246.382		1448.67	-222.399		1583.01	-191.465		1553	-49.2992
1927.53	-273.844		1548.42	-234.934		1687.82	-201.241		1652.85	-47.9714
2077.05	-287.53		1723.13	-259.437		1782.56	-210.478		1747.57	-46.6823
2135.71	-300.988		1872.76	-271.558		1877.3	-219.132		1847.17	-45.4549
2234.17	-314.33		1947.59	-283.636		1977.12	-227.072		1956.91	-44.2963
2334.05	-327.789		2047.14	-295.594		2076.47	-234.61		2056.56	-43.1846
2434.36	-341.262		2145.57	-307.349		2254.84	-248.575		2149.97	-42.1172
2534.59	-354.701		2244.2	-318.878		2403.86	-255.479		2253.49	-41.1756
2629.67	-368.214		2344.16	-330.496		2474.08	-262.244		2348.6	-40.2672
2729.59	-381.551		2439.46	-341.93		2574.21	-268.952		2443.88	-39.3796
2834.66	-394.869		2539.67	-353.148		2674.26	-275.502		2549.04	-38.5251
2934.68	-408.153		2644.77	-364.194		2774.26	-282.005		2654.12	-37.7076
3029.65	-421.363		2744.84	-374.846		2874.3	-288.339		2749.07	-36.9183
3124.74	-434.477		2844.74	-385.285		2974.29	-294.588		2844.11	-36.161
3229.69	-447.779		2944.73	-395.39		3074.27	-300.675		2944.14	-35.4354
3339.66	-460.844		3044.71	-405.34		3179.33	-306.572		3044.16	-34.7266
3439.63	-473.966		3144.69	-414.991		3279.32	-312.299		3144.09	-34.0423
3534.64	-487.001		3244.74	-424.531		3384.31	-317.778		3244	-33.3759
3634.73	-499.964		3344.65	-433.964		3484.28	-322.907		3349.06	-32.7339
3734.69	-512.843		3444.62	-443.322		3574.3	-327.741		3449.07	-32.1086
3829.64	-525.76		3544.71	-452.575		3674.29	-332.139		3544.01	-31.5046
3924.53	-538.546		3644.7	-461.796		3774.24	-336.141		3644.04	-30.9077
4029.52	-551.438		3744.66	-470.945		3879.26	-339.793		3744.07	-30.3306
4129.54	-564.165		3844.6	-480.051		3979.3	-343.034		3844.09	-29.7687
4224.51	-576.852		3939.61	-489.049		4074.32	-345.895		3944.1	-29.2222
4329.45	-589.539		4039.7	-498.032		4179.26	-348.497		4044.13	-28.6876
4429.29	-602.256		4144.64	-506.951		4279.21	-350.847		4144.13	-28.1595
4529.18	-614.777		4244.58	-515.862		4374.12	-353.079		4243.99	-27.6444
4627	-626.83		4339.62	-524.644		4473.96	-355.109		4343.87	-27.1391
4727.72	-639.198		4434.5	-533.454		4573.82	-357.044		4443.86	-26.6391
4830.36	-652.007		4539.29	-542.026		4672.83	-358.559		4543.75	-26.1518
4935.01	-664.371		4644.34	-549.572		4778.5	-360.818		4642.36	-25.9017
5034.81	-676.775		4744.84	-559.001		4879.86	-362.383		4743.11	-25.3254
5129.67	-688.982		4845.18	-567.06		4974.56	-363.937		4844.83	-24.7498
5234.61	-701.243		4945.03	-575.226		5074.45	-365.478		4944.45	-24.2916
5329.49	-713.511		5044.83	-583.09		5174.36	-366.956		5044.34	-23.8382
5424.35	-725.666		5149.74	-590.837		5274.24	-368.415		5144.24	-23.3984
5524.35	-737.789		5249.65	-598.402		5374.14	-369.747		5244.13	-22.9593
5624.37	-749.848		5344.44	-605.683		5474.07	-371.081		5344.01	-22.5257
5729.34	-761.774		5444.35	-612.75		5584.08	-372.358		5448.92	-22.1051
5834.37	-773.805		5544.42	-619.593		5684.09	-373.599		5548.94	-21.6924
5929.41	-785.802		5644.41	-626.109		5774.07	-374.768		5643.89	-21.2867
6024.43	-797.55		5744.39	-632.347		5874.08	-375.924		5743.92	-20.8907
6124.45	-809.188		5839.48	-638.359		5974.13	-377.044		5843.95	-20.4958
6229.35	-820.935		5934.43	-644.2		6074.12	-378.104		5943.91	-20.1123
6329.32	-832.799		6039.43	-649.606		6174	-379.108		6043.89	-19.7394
6424.33	-844.533		6144.4	-654.797		6273.97	-380.094		6143.89	-19.3725
6524.32	-856.075		6244.3	-659.953		6373.98	-381.024		6243.81	-19.012
6624.31	-867.639		6339.33	-664.858		6478.97	-381.953		6343.83	-18.6568
6724.33	-879.256		6439.43	-669.738		6578.93	-382.791		6443.9	-18.3112
6829.35	-890.615		6539.43	-674.325		6673.95	-383.56		6543.82	-17.9716
6929.38	-902.12		6639.39	-678.894		6774.1	-384.315		6648.9	-17.6359
7029.4	-913.51		6744.41	-683.361		6869.18	-384.982		6748.99	-17.3086
7129.4	-924.606		6844.47	-687.834		6969.06	-385.59		6848.91	-16.9841
7229.39	-935.8		6944.46	-692.068		7073.98	-386.203		6948.85	-16.6719
7334.35	-946.933		7044.41	-696.41		7174.05	-386.781		7043.86	-16.3614
7429.35	-958.236		7144.44	-700.642		7274.08	-387.232		7143.96	-16.0562
7524.34	-969.157		7239.38	-704.794		7374.05	-387.711		7243.95	-15.7616
7624.39	-980.252		7339.37	-708.981		7474	-388.158		7343.84	-15.4691
7724.46	-991.282		7444.41	-713.207		7569.02	-388.564		7443.79	-15.1801
7829.45	-1002.18		7539.44	-717.359		7669.1	-388.858		7543.82	-14.9001
7929.4	-1013.14		7639.47	-721.465		7774.11	-389.123		7643.92	-14.6215
8029.36	-1024.18		7739.51	-725.509		7874.12	-389.284		7743.94	-14.3544
8134.28	-1034.8		7839.5	-729.631		7974.04	-389.399		7843.89	-14.0868
8229.24	-1045.57		7939.44	-733.594		8069	-389.449		7943.9	-13.8263
8324.25	-1056.33		8034.42	-737.712		8169.03	-389.44		8043.94	-13.5655
8424.29	-1066.99		8139.41	-741.662		8273.98	-389.4		8143.87	-13.3153
8524.33	-1077.58		8244.43	-745.598		8368.93	-389.316		8243.76	-13.0665
8624.32	-1088.07		8344.41	-749.639		8469.01	-389.105		8343.83	-12.8261
8729.33	-1098.52		8439.44	-753.585		8574.04	-388.883		8448.88	-12.5866
8834.29	-1108.94		8534.38	-757.569		8674.06	-388.659		8553.93	-12.3545
8929.22	-1119.44		8639.4	-761.563		8774.06	-388.45		8648.95	-12.1234
9024.2	-1129.78		8744.52	-765.408		8873.97	-388.121		8743.79	-11.8967
9124.05	-1139.94		8844.48	-769.431		8973.95	-387.784		8843.9	-11.6755
9224.05	-1150.23		8939.39	-773.255		9073.93	-387.467		8948.9	-11.4593
9329.29	-1160.27		9044.35	-777.157		9173.91	-387.171		9048.74	-11.2472
9429.33	-1170.45		9144.38	-780.919		9273.95	-386.758		9143.67	-11.0369
9524.31	-1180.5		9239.28	-784.589		9379.02	-386.384		9248.64	-10.8349
9624.29	-1190.41		9339.32	-788.441		9479.04	-386.026		9353.76	-10.632
9729.29	-1200.39		9434.41	-792.124		9573.98	-385.646		9448.88	-10.432
9829.26	-1210.32		9534.43	-795.775		9674.02	-385.255		9543.87	-10.24
9924.17	-1219.94		9634.46	-799.388		9774.04	-384.898		9643.88	-10.0503
10024.1	-1229.89		9734.28	-802.923		9868.99	-384.516		9743.9	-9.86155
10124.2	-1239.59		9834.28	-806.31		9968.98	-384.116		9838.81	-9.67575
10224.2	-1249.15		9934.28	-809.725		10074	-383.786		9938.75	-9.49478
10329.3	-1258.75		10034.2	-813.1		10168.9	-383.428		10043.8	-9.31868
10429.3	-1268.59		10134.3	-816.353		10264	-383.071		10143.9	-9.14797
10524.3	-1278.08		10234.4	-819.564		10369.1	-382.756		10333.9	-8.80632
10624.4	-1287.58		10339.5	-822.704		10479	-382.392		10483.9	-8.6447
10724.5	-1296.88		10439.4	-825.655		10579.1	-382.089		10539	-8.48124
10824.4	-1306.27		10534.5	-828.686		10674.2	-381.783		10639	-8.32211
10924.4	-1315.52		10634.5	-831.537		10774.3	-381.47		10744	-8.16382
11024.5	-1324.7		10739.5	-834.201		10874.3	-381.159		10844.1	-8.00519
11129.6	-1333.91		10839.6	-836.85		10974.3	-380.852		10944.1	-7.8512
11229.7	-1343.07		10934.6	-839.389		11069.3	-380.559		11044.1	-7.69777
11324.6	-1352.18		11034.6	-841.782		11169.4	-380.371		11144.2	-7.5536
11424.6	-1361.46		11139.8	-843.828		11269.5	-380.121		11244.3	-7.40662
11524.6	-1370.37		11239.9	-845.996		11364.4	-379.839		11344.3	-7.2649
11624.6	-1379.15		11339.8	-847.878		11469.4	-379.572		11444.2	-7.12141
11724.6	-1387.94		11439.8	-849.737		11569.3	-379.313		11539.2	-6.98421
11824.6	-1396.91		11539.8	-851.363		11669.3	-379.089		11634.2	-6.84957
11924.6	-1405.72		11639.8	-852.986		11769.3	-378.803		11739.1	-6.72265
12024.7	-1414.4		11734.8	-854.529		11864.3	-378.625		11839.1	-6.58891
12124.7	-1423.09		11834.7	-855.686		11964.2	-378.446		11939.2	-6.45739
12224.7	-1431.77		11934.8	-856.953		12064.3	-378.239		12044.2	-6.32538
12329.6	-1440.18		12034.9	-857.928		12164.4	-377.965		12139.3	-6.21735
12429.6	-1448.75		12134.9	-858.975		12269.4	-377.793		12239.2	-6.10986
12524.6	-1457.22		12234.9	-859.787		12369.5	-377.589		12344.2	-5.98842
12624.6	-1465.67		12334.9	-860.267		12469.5	-377.407		12439.2	-5.87011
12724.5	-1473.91		12434.8	-860.915		12569.3	-377.107		12539.2	-5.75465
12824.6	-1482.5		12539.8	-861.269		12664.3	-376.956		12644.1	-5.64095
12924.8	-1490.93		12639.8	-861.669		12764.4	-376.758		12744.1	-5.53499
13025	-1498.94		12739.8	-862.03		12869.5	-376.614		12839.2	-5.42827
13125.1	-1507.22		12839.8	-862.185		12969.7	-376.43		12939.2	-5.321
13225.1	-1515.23		12935	-862.332		13064.8	-376.247		13039.4	-5.21982
13325.1	-1523.29		13035.2	-862.628		13164.9	-376.079		13139.5	-5.12623
13425.1	-1531.3		13135.1	-862.526		13265	-375.893		13244.6	-5.02551
13520.2	-1539.3		13235.2	-862.53		13365.1	-375.724		13339.7	-4.92597
13620.3	-1547.11		13335.3	-862.421		13465.1	-375.501		13434.8	-4.83915
13725.4	-1555.16		13440.5	-862.29		13570.1	-375.351		13544.7	-4.74015
13825.6	-1562.87		13540.6	-862.112		13675.2	-375.203		13644.6	-4.64603
13925.7	-1570.64		13635.6	-861.936		13775.3	-374.996		13734.6	-4.55819
14025.8	-1578.34		13735.7	-861.7		13870.5	-374.874		13834.9	-4.47133
14125.9	-1585.98		13835.8	-861.428		13970.6	-374.687		13940.1	-4.3878
14226	-1593.52		13936	-861.187		14075.6	-374.573		14040.1	-4.30987
14326	-1600.99		14036.1	-860.938		14170.7	-374.369		14140.1	-4.23368
14426.1	-1608.36		14136.2	-860.711		14265.8	-374.229		14240.2	-4.15225
14521.2	-1615.92		14241.2	-860.442		14370.9	-374.038		14335.3	-4.0725
14621.2	-1623.04		14341.4	-860.046		14475.9	-373.899		14435.4	-3.99904
14726.4	-1630.44		14436.5	-859.609		14571.1	-373.758		14540.5	-3.92424
14826.4	-1637.99		14536.6	-859.295		14666.2	-373.579		14640.6	-3.8585
14921.6	-1645.31		14636.6	-858.975		14766.3	-373.479		14735.7	-3.78339
15021.7	-1652.41		14736.7	-858.596		14866.3	-373.305		14840.9	-3.71043
15126.8	-1659.42		14836.9	-858.113		14966.4	-373.151		14940.9	-3.63655
15226.8	-1666.65		14937	-857.777		15066.6	-372.964		15036	-3.57135
15326.8	-1673.78		15037.1	-857.409		15166.6	-372.824		15136	-3.50872
15432	-1680.65		15137	-857.015		15266.6	-372.685		15241	-3.43879
15532	-1687.88		15242.1	-856.396		15366.8	-372.523		15346.1	-3.37988
15627.2	-1694.64		15342.2	-856.184		15466.9	-372.31		15441.2	-3.31775
15727.3	-1701.42		15437.2	-855.838		15567	-372.202		15536.3	-3.25821
15827.3	-1708.2		15537.4	-855.428		15667.1	-372.009		15636.5	-3.19235
15922.5	-1715.2		15642.5	-854.955		15767.2	-371.859		15736.6	-3.12786
16022.4	-1721.97		15742.6	-854.5		15867.3	-371.697		15836.8	-3.07028
16127.3	-1728.31		15837.7	-854.185		15967.4	-371.535		15936.9	-3.01232
16227.6	-1735.37		15937.8	-853.818		16067.3	-371.346		16036.8	-2.95672
16327.7	-1741.87		16037.7	-853.416		16167.1	-371.195		16136.7	-2.8994
16427.8	-1748.39		16137.7	-853.01		16267.3	-371.04		16236.7	-2.84601
16527.9	-1755.02		16237.7	-852.662		16367.4	-370.898		16336.8	-2.79106
16628	-1761.87		16337.7	-852.221		16467.5	-370.746		16436.9	-2.73661
16728.1	-1768.22		16437.8	-851.846		16567.6	-370.553		16542	-2.68871
16828.1	-1774.69		16543.1	-851.397		16672.8	-370.41		16642.1	-2.63582
16928.2	-1780.76		16643.2	-851.078		16772.9	-370.262		16737.2	-2.57849
17023.2	-1787.3		16738.2	-850.815		16868	-370.123		16837.3	-2.52977
17123.2	-1793.35		16838.4	-850.543		16968	-369.948		16937.3	-2.47797
17228.3	-1799.54		16938.4	-850.217		17073	-369.797		17037.4	-2.42811
17328.5	-1805.59		17038.4	-849.95		17173.1	-369.644		17137.5	-2.38194
17423.7	-1811.7		17143.6	-849.549		17268.3	-369.444		17237.6	-2.33304
17523.7	-1817.61		17243.6	-849.358		17368.4	-369.25		17337.7	-2.29357
17628.8	-1823.63		17338.7	-848.868		17468.5	-369.06		17437.8	-2.24448
17728.8	-1829.56		17438.9	-848.497		17568.5	-368.878		17538	-2.20014
17828.9	-1835.83		17539	-847.895		17673.5	-368.758		17638.1	-2.15715
17929.1	-1841.31		17639.1	-847.781		17773.7	-368.559		17743.1	-2.11507
18029.2	-1847.2		17739.2	-847.308		17868.9	-368.397		17843.3	-2.07011
18129.3	-1853.03		17839.3	-847.178		17969	-368.208		17938.4	-2.02693
18229.3	-1858.75		17939.4	-847.033		18069	-367.988		18038.5	-1.98925
18329.5	-1865.06		18034.6	-846.738		18169.1	-367.832		18138.6	-1.94827
18429.6	-1870.79		18134.6	-846.478		18269.3	-367.619		18238.8	-1.91169
18529.8	-1876.42		18239.7	-846.399		18369.5	-367.443		18343.9	-1.8724
18629.9	-1882.28		18339.9	-845.989		18469.5	-367.284		18443.9	-1.83247
18729.9	-1887.85		18440	-845.614		18569.6	-367.073		18538.9	-1.79684
18829.9	-1893.18		18540	-845.396		18669.7	-366.905		18639	-1.75723
18930	-1898.35		18640.1	-845.32		18769.7	-366.705		18739.1	-1.72131
19025.1	-1904.06		18735.2	-845.007		18869.7	-366.53		18839.2	-1.68605
19125.1	-1909.46		18835.2	-844.83		18969.8	-366.337		18939.2	-1.65337
19225.3	-1914.7		18940.3	-844.662		19069.8	-366.145		19039.4	-1.61637
19325.4	-1919.85		19040.3	-844.376		19170	-365.954		19139.5	-1.58076
19430.4	-1925.11		19140.5	-844.12		19270.2	-365.779		19239.6	-1.54739
19525.5	-1930.19		19240.6	-843.872		19370.3	-365.592		19339.7	-1.51363
19625.5	-1935.13		19340.7	-843.469		19470.4	-365.355		19439.7	-1.48069
19730.4	-1940.38		19440.8	-843.333		19570.4	-365.22		19539.8	-1.44884
19830.5	-1945.29		19540.8	-843.197		19675.3	-365.019		19639.9	-1.41752
19925.6	-1950.16		19635.8	-843.061		19780.4	-364.796		19739.9	-1.38891
20020.8	-1955.24		19730.8	-842.894		19875.6	-364.58		19839.9	-1.36094
20121	-1960.15		19830.9	-842.578		19970.6	-364.4		19940	-1.32964
20226.1	-1965.39		19936	-842.45		20070.7	-364.275		20040.2	-1.30215
20326.1	-1969.98		20041.1	-842.256		20170.8	-364.013		20140.3	-1.27879
20426.1	-1974.87		20141.3	-842.192		20270.9	-363.768		20240.4	-1.24022
20531.2	-1979.64		20236.4	-842.188		20371	-363.584		20340.4	-1.21406
20626.3	-1984.48		20336.5	-841.765		20471.1	-363.39		20435.5	-1.18735
20721.4	-1989.21		20436.5	-841.72		20576.2	-363.135		20535.5	-1.16017
20821.5	-1993.59		20536.5	-841.607		20676.2	-362.952		20640.7	-1.13101
20921.6	-1998.45		20636.5	-841.455		20771.3	-362.768		20740.8	-1.10593
21021.7	-2003.3		20731.6	-841.357		20871.3	-362.563		20840.8	-1.07955
21121.7	-2007.67		20836.8	-841.208		20971.5	-362.359		20941	-1.05712
21221.9	-2012.03		20941.9	-841.094		21071.6	-362.141		21041.1	-1.03034
21321.9	-2016.5		21037.1	-841.027		21171.8	-361.933		21141.2	-1.0054
21427	-2020.93		21132.2	-840.834		21271.9	-361.723		21241.3	-0.97909
21527.2	-2025.4		21237.3	-841.103		21371.8	-361.546		21341.3	-0.95626
21627.3	-2029.69		21342.3	-841.015		21472	-361.28		21441.3	-0.93216
21727.3	-2034.04		21442.4	-841.023		21572	-361.066		21541.5	-0.90332
21832.4	-2038.16		21542.4	-840.982		21672.1	-360.847		21721.7	-0.85533
21937.6	-2042.57		21642.5	-840.816		21772.2	-360.631		21871.9	-0.82968
22027.7	-2046.7		21742.6	-840.468		21867.3	-360.502		21942	-0.81002
22122.7	-2050.74		21837.8	-840.427		21967.5	-360.218		22042.1	-0.78886
22222.8	-2054.7		21938	-840.422		22072.6	-359.985		22142.1	-0.76776
22322.9	-2059.08		22043	-840.517		22167.7	-359.751		22242.1	-0.74694
22428	-2063.09		22143.1	-840.607		22267.8	-359.543		22342.2	-0.72836
22528.1	-2067.18		22243.2	-840.187		22372.9	-359.283		22442.3	-0.70788
22623.1	-2071.13		22343.2	-840.203		22472.9	-359.049		22542.2	-0.68673
22723.3	-2074.98		22438.3	-840.457		22573	-358.871		22637.2	-0.66869
22823.4	-2079.16		22533.3	-840.349		22673.1	-358.689		22737.3	-0.65121
22923.4	-2082.72		22633.4	-840.35		22773.2	-358.413		22842.4	-0.62951
23028.5	-2086.6		22733.6	-840.438		22873.3	-358.218		22942.5	-0.60926
23128.6	-2090.5		22833.7	-840.413		22968.4	-357.951		23042.6	-0.58891
23223.6	-2094.09		22933.8	-840.429		23068.5	-357.724		23142.7	-0.57725
23323.6	-2097.75		23033.9	-840.215		23173.5	-357.516		23242.7	-0.56238
23423.7	-2101.6		23138.9	-840.265		23278.6	-357.242		23337.8	-0.54914
23523.8	-2104.83		23238.9	-839.836		23373.6	-356.985		23437.9	-0.52984
23624	-2108.65		23334	-839.704		23468.7	-356.696		23542.9	-0.51301
23724.1	-2112.04		23439.1	-839.8		23568.8	-356.429		23643.1	-0.49436
23824.1	-2115.53		23539.2	-839.987		23663.9	-356.174		23743.2	-0.47921
23924.2	-2118.85		23634.4	-839.794		23769.1	-355.863		23843.4	-0.46382
24024.2	-2122.17		23734.5	-839.864		23874.1	-355.629		23943.4	-0.44945
24124.3	-2125.92		23834.5	-839.85		23969.2	-355.371		24043.5	-0.43231
24224.4	-2129.49		23934.6	-839.788		24064.2	-355.111		24143.6	-0.41712
24324.5	-2132.7		24034.8	-839.603		24164.3	-354.867		24248.6	-0.40443
24424.6	-2135.79		24134.8	-839.386		24264.4	-354.656		24348.7	-0.38874
24529.8	-2139.02		24239.8	-839.579		24364.4	-354.477		24443.8	-0.37399
24629.9	-2142.47		24339.9	-839.72		24469.6	-354.214		24543.9	-0.36059
24724.9	-2145.64		24440	-839.702		24574.7	-353.982		24643.9	-0.34365
24825	-2148.97		24540	-839.605		24669.7	-353.74		24744.2	-0.33028
24930.2	-2152.46		24640.2	-839.497		24769.9	-353.492		24839.3	-0.31798
25030.4	-2155.61		24740.4	-839.563		24875	-353.214		24944.4	-0.30257
25130.6	-2158.63		24840.5	-839.456		24975.2	-352.996		25049.6	-0.29345
25230.6	-2161.33		24940.6	-839.433		25070.5	-352.761		25139.8	-0.28211
25325.6	-2164.17		25035.8	-839.405		25165.5	-352.471		25239.8	-0.26895
25425.8	-2167.02		25135.9	-839.257		25270.5	-352.19		25344.8	-0.25577
25526	-2169.96		25236	-839.189		25375.7	-351.937		25440	-0.24348
25626.1	-2173.18		25336.2	-839.097		25475.8	-351.67		25540.2	-0.23189
25726.2	-2176.15		25441.3	-839.125		25575.9	-351.373		25645.2	-0.21746
25826.3	-2178.72		25541.5	-839.098		25671	-351.108		25740.3	-0.20629
25926.3	-2181.09		25636.6	-838.852		25766	-350.858		25840.4	-0.19908
26026.3	-2183.63		25736.6	-838.626		25871.1	-350.556		25945.4	-0.18549
26126.4	-2186.54		25836.7	-838.06		25976.2	-350.288		26045.4	-0.17407
26226.5	-2188.86		25941.7	-838.523		26076.3	-350.02		26140.6	-0.16858
26326.6	-2191.88		26041.7	-838.424		26176.4	-349.773		26235.7	-0.15966
26426.7	-2194.43		26136.8	-838.634		26276.4	-349.47		26340.8	-0.14611
26526.9	-2196.76		26236.9	-838.305		26371.6	-349.206		26440.9	-0.13546
26632	-2199.34		26337	-838.047		26471.7	-348.931		26536	-0.12697
26732	-2201.93		26437.2	-838.499		26571.8	-348.624		26641.1	-0.11603
26827.1	-2204.34		26537.3	-838.199		26671.9	-348.334		26741.2	-0.10696
26932.2	-2206.53		26637.3	-838.217		26772	-348.071		26841.2	-0.09926
27032.2	-2208.93		26742.4	-838.398		26867	-347.756		26946.3	-0.09066
27127.2	-2211.1		26842.5	-838.181		26967.1	-347.467		27041.4	-0.07926
27227.4	-2213.33		26937.6	-838.358		27067.1	-347.18		27136.5	-0.07128
27327.6	-2215.14		27037.8	-838.243		27172.3	-346.886		27241.6	-0.06152
27422.7	-2217.58		27137.8	-838.223		27272.5	-346.61		27341.8	-0.04854
27522.8	-2219.7		27238	-838.148		27367.6	-346.266		27441.9	-0.04099
27627.8	-2222.01		27338.1	-838.124		27467.7	-345.984		27546.9	-0.03159
27727.8	-2224.17		27438.2	-838.016		27567.7	-345.728		27647	-0.02272
27827.9	-2226.57		27538.3	-837.94		27667.8	-345.359		27742.1	-0.01832
27928.1	-2228.02		27638.3	-837.956		27767.9	-345.158		27842.1	-0.01218
28028.1	-2229.97		27743.3	-837.852		27868	-344.77		27942.1	-0.00265
28128.3	-2231.98		27843.3	-837.832		27968.1	-344.535		28037.2	0.00322
28228.5	-2234.21		27938.4	-837.716		28068.2	-344.19		28137.4	0.0097
28328.5	-2236.02		28038.6	-837.751		28168.3	-343.928		28237.5	0.01839
28428.6	-2238.05		28138.7	-837.58		28268.4	-343.62		28337.6	0.02427
28528.7	-2239.96		28243.9	-837.586		28368.5	-343.306		28437.8	0.03213
28633.8	-2241.4		28344.1	-837.523		28468.5	-342.995		28537.9	0.03755
28733.8	-2243.31		28439.1	-837.387		28568.6	-342.706		28637.9	0.04502
28828.9	-2245.66		28539.1	-837.462		28673.7	-342.341		28738	0.05065
28929	-2247.46		28644.3	-837.339		28773.9	-342.083		28838.1	0.05649
29024.1	-2249.16		28744.4	-837.252		28868.9	-341.811		28938.1	0.06176
29119.3	-2250.7		28839.4	-837.153		28969	-341.534		29043.3	0.07124
29224.3	-2252.95		28939.5	-837.086		29074.2	-341.106		29143.5	0.07768
29329.5	-2254.14		29039.6	-837.116		29174.4	-340.888		29238.6	0.0815
29429.5	-2255.83		29139.8	-836.898		29274.4	-340.538		29338.7	0.08727
29524.5	-2258.47		29244.9	-837.008		29374.4	-340.252		29448.7	0.09269
29624.6	-2259.75		29349.9	-836.818		29479.5	-339.846		29548.8	0.09742
29729.6	-2261.21		29445	-836.782		29579.6	-339.557		29638.8	0.10358
29829.8	-2263.56		29540.1	-836.7		29669.7	-339.321		29743.9	0.10803
29930	-2264.51		29640.1	-836.683		29769.7	-339.011		29844	0.11447
30030.1	-2266.24		29740.1	-836.519		29869.9	-338.677		29944.2	0.11989
30125.1	-2268.36		29840.3	-836.419		29970	-338.328		30049.2	0.12647
30225.2	-2268.74		29940.5	-836.383		30070.1	-337.949		30144.2	0.13353
30330.2	-2270.04		30040.6	-836.33		30170.2	-337.658		30244.5	0.14072
30430.1	-2271.37		30140.6	-836.217		30270.2	-337.303		30344.4	0.14516
30530.1	-2273.07		30240.7	-836.228		30370.2	-336.946		30439.2	0.15079
30630.2	-2274.03		30340.6	-836.036		30470.1	-336.686		30539.3	0.15286
30730.3	-2275.39		30440.6	-836.105		30575.2	-336.286		30639.4	0.15552
30830.5	-2276.74		30540.6	-836		30675.3	-335.963		30739.5	0.1608
30930.6	-2277.89		30640.7	-835.947		30770.4	-335.65		30839.7	0.16555
31030.7	-2279.61		30740.8	-835.818		30870.6	-335.328		30939.7	0.16897
31130.8	-2281.25		30840.9	-835.807		30970.7	-334.985		31039.8	0.1747
31230.9	-2282.06		30941.1	-835.738		31070.8	-334.684		31139.9	0.17939
31330.9	-2283.41		31046.3	-835.646		31170.8	-334.335		31240	0.18152
31431	-2284.83		31146.3	-835.584		31270.9	-333.98		31340	0.18853
31531.1	-2285.95		31241.4	-835.487		31370.9	-333.614		31445.1	0.19073
31631.2	-2286.64		31341.4	-835.307		31470.9	-333.269		31550.2	0.1948
31731.4	-2287.45		31441.5	-835.266		31571.1	-332.928		31645.4	0.19867
31826.4	-2288.5		31546.6	-835.316		31671.2	-332.547		31740.5	0.20236
31926.5	-2289.89		31646.7	-835.17		31771.3	-332.189		31845.6	0.20743
32026.7	-2290.74		31741.9	-835.083		31871.5	-331.883		31945.8	0.21151
32126.8	-2291.65		31842	-835.021		31971.5	-331.534		32040.8	0.21497
32226.9	-2292.46		31942.1	-834.807		32071.6	-331.161		32146	0.21891
32326.9	-2293.58		32042.1	-834.876		32171.7	-330.799		32246.1	0.2208
32426.9	-2294.24		32142.3	-834.724		32271.8	-330.412		32341.2	0.22378
32527.1	-2295.4		32242.4	-834.678		32371.9	-330.086		32441.2	0.22903
32632.3	-2296.37		32342.5	-834.588		32472	-329.683		32546.3	0.23321
32727.5	-2296.7		32442.6	-834.435		32572.2	-329.317		32646.5	0.23596
32827.5	-2296.98		32537.8	-834.41		32672.4	-328.97		32741.8	0.23589
32932.6	-2298.4		32637.9	-834.337		32772.4	-328.563		32841.9	0.24006
33032.6	-2299.1		32743	-834.186		32872.5	-328.171		32942	0.24263
33132.6	-2300.07		32838.1	-834.259		32972.6	-327.748		33047.1	0.24548
33232.8	-2300.68		32938.1	-834.007		33077.6	-327.421		33152.2	0.24901
33332.9	-2301.23		33043.2	-833.961		33182.7	-327.021		33247.3	0.254
33433	-2301.78		33143.3	-833.839		33277.8	-326.664		33342.3	0.25823
33528.2	-2302.26		33243.3	-833.757		33372.9	-326.316		33442.4	0.26214
33623.2	-2303.58		33348.3	-833.721		33478	-325.97		33542.6	0.26599
33728.3	-2303.65		33448.5	-833.599		33578.1	-325.632		33642.7	0.26953
33833.4	-2303.89		33543.7	-833.484		33668.2	-325.214		33742.8	0.27162
33933.4	-2304.46		33643.7	-833.433		33768.3	-324.796		33842.8	0.27261
34033.3	-2305.08		33743.9	-833.217		33873.3	-324.416		33942.9	0.27306
34133.4	-2305.67		33843.9	-833.123		33973.3	-324.004		34042.8	0.27604
34233.5	-2306.4		33943.9	-833.088		34073.4	-323.653		34142.9	0.2774
34328.6	-2306.42		34048.9	-832.941		34173.5	-323.276		34243	0.28449
34423.7	-2306.94		34149	-832.805		34273.5	-322.92		34343.1	0.28682
34528.9	-2306.99		34244	-832.749		34373.6	-322.507		34443.3	0.28799
34633.9	-2306.83		34344.2	-832.561		34473.9	-322.147		34543.4	0.29286
34728.9	-2306.94		34439.4	-832.544		34573.9	-321.79		34643.5	0.29378
34824.1	-2307.71		34534.4	-832.391		34674	-321.355		34743.6	0.29769
34929.1	-2307.81		34639.5	-832.34		34774	-320.994		34843.6	0.30041
35034.2	-2308.48		34744.6	-832.272		34874.1	-320.6		34943.7	0.30599
35129.2	-2308.74		34844.7	-832.142		34974.2	-320.176		35043.9	0.30833
35224.4	-2308.98		34939.8	-831.863		35074.4	-319.813		35144	0.30989
35324.6	-2309.34		35034.8	-831.738		35174.4	-319.439		35244	0.31293
35424.7	-2309.5		35134.8	-831.673		35274.5	-319.02		35344.1	0.3167
35524.8	-2309.67		35235	-831.487		35374.7	-318.621		35444.3	0.32089
35629.8	-2310.27		35340.2	-831.475		35474.8	-318.243		35544.4	0.32368
35734.9	-2309.95		35440.2	-831.388		35574.9	-317.783		35644.4	0.32522
35835	-2310.3		35540.4	-831.236		35674.9	-317.37		35739.6	0.326
35930	-2310.24		35645.5	-831.146		35774.9	-316.988		35839.7	0.32902
36025.1	-2310.49		35745.6	-831.079		35875	-316.586		35944.8	0.33369
36125.3	-2310.47		35840.6	-830.779		35975.2	-316.191		36044.9	0.33667
36225.5	-2310.46		35940.7	-830.729		36075.2	-315.755		36144.9	0.33775
36330.6	-2310.64		36045.7	-830.646		36170.4	-315.319		36245	0.34354
36435.7	-2310.52		36140.9	-830.485		36270.6	-314.902		36340.2	0.34289
36530.7	-2310.52		36236.1	-830.4		36375.6	-314.517		36440.2	0.34904
36625.7	-2310.37		36336.1	-830.246		36475.7	-314.048		36545.3	0.34987
36725.8	-2310.58		36441.2	-830.084		36575.7	-313.672		36645.3	0.34934
36825.9	-2310.06		36541.2	-829.912		36675.8	-313.252		36745.4	0.35206
36930.9	-2309.71		36641.3	-829.84		36775.9	-312.848		36845.6	0.35454
37031.1	-2309.94		36741.4	-829.675		36876	-312.411		36945.7	0.35466
37126.3	-2309.72		36836.5	-829.529		36971.1	-312.008		37045.7	0.35885
37226.4	-2309.17		36936.5	-829.398		37066.2	-311.57		37145.8	0.36553
37331.4	-2309.6		37041.6	-829.281		37171.4	-311.177		37246	0.36602
37431.5	-2308.99		37146.8	-829.14		37276.4	-310.72		37346.1	0.36754
37526.5	-2308.89		37242	-829.106		37376.5	-310.312		37446.1	0.37137
37626.6	-2308.67		37337.1	-828.982		37476.5	-309.853		37546.1	0.37282
37731.7	-2308.26		37437.1	-828.828		37576.6	-309.441		37646.1	0.37312
37831.7	-2307.88		37537.1	-828.623		37676.6	-309.018		37746.2	0.37682
37926.9	-2307.91		37637.1	-828.498		37776.7	-308.583		37846.3	0.37902
38027	-2307.52		37737.1	-828.424		37871.8	-308.136		37946.5	0.37824
38132.1	-2307.6		37837.3	-828.3		37971.9	-307.711		38046.6	0.38191
38232.2	-2307.08		37942.5	-828.129		38072.1	-307.25		38146.8	0.38408
38332.3	-2306.77		38047.6	-827.667		38167.2	-306.841		38246.9	0.38252
38432.4	-2305.61		38147.7	-827.598		38267.3	-306.394		38341.9	0.38289
38527.4	-2305.88		38247.8	-827.459		38372.3	-305.972		38441.9	0.38464
38627.5	-2304.32		38352.8	-827.332		38477.4	-305.537		38547	0.38789
38727.6	-2300.89		38447.9	-827.238		38577.5	-305.112		38647	0.38852
38827.6	-2301.74		38543	-827.09		38677.6	-304.598		38747.1	0.39113
38927.8	-2301.05		38648.1	-826.914		38772.7	-304.222		38847.3	0.39011
39027.9	-2299.96		38743	-826.79		38872.9	-303.798		38942.5	0.39328
39127.9	-2299.13		38838.2	-826.642		38978	-303.286		39037.5	0.3944
39228.2	-2300.38		38938.4	-826.493		39078	-302.875		39142.6	0.40026
39333.4	-2301.24		39038.5	-826.466		39173.1	-302.432		39247.7	0.40138
39433.5	-2300.37		39143.6	-826.119		39273.3	-302.004		39342.9	0.40167
39533.6	-2300.1		39243.9	-825.979		39373.5	-301.588		39443	0.40299
39633.8	-2299.91		39339	-825.769		39473.6	-301.142		39543.2	0.40375
39728.9	-2298.93		39439.1	-825.61		39573.7	-300.681		39643.6	0.40561
39829	-2299.16		39539.2	-825.415		39668.8	-300.261		39748.7	0.40528
39929.1	-2299.01		39644.3	-825.297		39768.9	-299.781		39848.6	0.40942
40029.2	-2298.53		39749.5	-825.145		39869	-299.328		39948.7	0.41156
40129.3	-2297.97		39844.6	-824.949		39969.2	-298.87		40048.9	0.41631
40229.2	-2297.54		39939.8	-824.755		40069.2	-298.388		40143.9	0.41769
40329.3	-2296.84		40039.8	-824.534		40179.2	-297.925		40243.8	0.41632
40429.5	-2296.66		40144.7	-824.527		40284.4	-297.471		40343.9	0.41841
40529.5	-2295.73		40244.8	-824.363		40379.5	-296.985		40439	0.41976
40629.6	-2295.07		40340	-824.217		40474.6	-296.532		40539.2	0.42233
40729.8	-2294.34		40440.1	-824.012		40574.7	-296.102		40644.4	0.42219
40829.8	-2293.44		40540.2	-823.786		40679.8	-295.633		40744.4	0.42719
40930	-2292.47		40640.3	-823.629		40779.9	-295.184		40844.5	0.42834
41035.1	-2291.84		40740.4	-823.483		40880	-294.733		40949.5	0.4315
41135.1	-2290.82		40840.4	-823.345		40975.1	-294.268		41049.6	0.43253
41230.2	-2289.75		40945.5	-823.196		41070.1	-293.781		41144.7	0.43566
41330.3	-2288.94		41045.6	-822.945		41170.2	-293.325		41239.8	0.43679
41430.4	-2288.05		41140.6	-822.767		41270.2	-292.882		41344.9	0.43602
41530.6	-2287.25		41240.7	-822.659		41370.3	-292.376		41445	0.44009
41630.7	-2286.62		41340.8	-822.419		41470.5	-291.907		41540.1	0.43962
41730.8	-2285.81		41441	-822.335		41570.6	-291.464		41645.3	0.43682
41830.9	-2285.49		41541.1	-822.109		41670.7	-290.981		41750.4	0.43647
41931	-2284.71		41641.3	-821.979		41775.9	-290.504		41850.6	0.4381
42025.9	-2283.86		41741.4	-821.715		41875.9	-290.025		41950.6	0.44287
42126	-2283.79		41841.5	-821.489		41970.9	-289.541		42045.6	0.4479
42231.1	-2282.12		41941.5	-821.317		42071	-289.071		42145.7	0.44999
42331.2	-2281.69		42046.6	-821.131		42176.1	-288.628		42250.9	0.45246
42431.4	-2280.86		42151.6	-820.944		42276.1	-288.127		42346	0.45178
42531.6	-2279.96		42246.7	-820.81		42371.3	-287.661		42441.1	0.45449
42631.6	-2278.85		42341.9	-820.533		42471.6	-287.186		42546.2	0.45204
42731.7	-2278.29		42442.1	-820.441		42571.7	-286.708		42646.2	0.45692
42831.8	-2277		42542.2	-820.198		42671.7	-286.221		42741.3	0.45911
42931.9	-2276.17		42642.2	-819.991		42771.7	-285.722		42841.4	0.4589
43031.9	-2274.9		42742.4	-819.784		42871.8	-285.237		42941.4	0.4582
43132	-2273.95		42842.4	-819.565		42971.9	-284.767		43041.5	0.45918
43232.1	-2272.93		42942.4	-819.284		43071.9	-284.223		43141.6	0.45987
43332.3	-2271.82		43047.6	-819.072		43172	-283.736		43241.7	0.46255
43432.4	-2271.02		43147.7	-818.855		43272.2	-283.27		43346.9	0.46594
43532.5	-2270.42		43242.8	-818.626		43372.4	-282.811		43447	0.46769
43632.6	-2269.1		43342.9	-818.368		43472.4	-282.299		43542.1	0.46725
43732.6	-2268.05		43442.9	-818.198		43572.5	-281.771		43642.2	0.46961
43832.6	-2266.83		43543.1	-818.037		43672.6	-281.285		43742.3	0.47257
43932.8	-2264.99		43643.2	-817.784		43772.7	-280.81		43842.3	0.4718
44027.8	-2264.26		43743.2	-817.408		43872.7	-280.281		43942.4	0.4749
44127.9	-2263.34		43843.3	-817.342		43972.8	-279.849		44042.4	0.47453
44233	-2262.4		43943.3	-817.082		44072.9	-279.356		44142.5	0.47651
44333.1	-2261.09		44043.4	-816.873		44173	-278.792		44242.7	0.47633
44433.2	-2259.91		44143.5	-816.755		44278.2	-278.364		44342.8	0.48001
44533.2	-2258.43		44243.6	-816.503		44378.3	-277.843		44442.9	0.48218
44633.2	-2257.42		44343.7	-816.198		44473.4	-277.442		44547.9	0.48413
44733.3	-2256.11		44443.9	-815.976		44573.3	-276.89		44647.8	0.48868
44833.3	-2255.15		44544	-815.837		44673.3	-276.417		44747.7	0.48913
44933.3	-2253.65		44644	-815.565		44773.3	-275.893		44847.9	0.4888
45033.5	-2252.59		44743.9	-815.408		44873.4	-275.414		44943.1	0.49155
45128.7	-2251.9		44843.9	-815.112		44973.5	-274.89		45043.2	0.49393
45228.8	-2250.47		44944	-814.809		45073.6	-274.429		45143.3	0.49652
45334	-2249.41		45044	-814.65		45173.8	-273.886		45243.4	0.49744
45433.9	-2248.45		45144.1	-814.485		45273.9	-273.424		45343.4	0.49869
45533.9	-2246.97		45244.2	-814.169		45374	-272.91		45443.5	0.50101
45634	-2245.81		45344.3	-814.027		45474	-272.444		45543.6	0.50199
45729.1	-2244.78		45444.5	-813.815		45574	-271.884		45643.6	0.50214
45829.2	-2243.29		45544.6	-813.554		45674.1	-271.439		45743.7	0.50201
45934.4	-2242.01		45649.5	-813.286		45774.2	-270.945		45848.8	0.50667
46034.4	-2240.54		45749.6	-813.024		45874.3	-270.443		45948.9	0.50828
46134.5	-2239.1		45844.7	-812.757		45979.4	-269.923		46044.2	0.50995
46234.6	-2237.84		45944.8	-812.469		46079.5	-269.445		46149.2	0.51233
46329.7	-2236.8		46039.9	-812.399		46174.6	-268.964		46249.2	0.51492
46429.9	-2235.69		46140	-812.135		46274.8	-268.462		46344.4	0.51617
46535	-2234.36		46245.2	-811.84		46374.9	-267.959		46449.6	0.51938
46630.1	-2232.88		46345.3	-811.672		46475	-267.5		46549.7	0.52053
46730.2	-2231.44		46440.4	-811.479		46575	-266.931		46644.8	0.51853
46830.3	-2230.73		46540.5	-811.159		46675.1	-266.474		46744.8	0.52155
46930.4	-2229.21		46640.6	-810.88		46775.3	-265.938		46844.9	0.52546
47035.6	-2227.76		46740.6	-810.713		46875.4	-265.462		46945.1	0.52753
47135.6	-2226.91		46845.8	-810.429		46975.5	-264.924		47045.2	0.53163
47235.6	-2225.45		46946	-810.183		47075.6	-264.408		47145.2	0.53019
47330.7	-2224.29		47041	-809.993		47175.6	-263.874		47245.4	0.5325
47425.7	-2223.29		47141.1	-809.708		47275.7	-263.408		47345.4	0.53305
47530.9	-2221.74		47246.2	-809.468		47380.7	-262.894		47445.4	0.5362
47631	-2220.41		47341.3	-809.256		47480.8	-262.386		47545.5	0.53935
47731.1	-2218.91		47441.3	-808.977		47576	-261.863		47645.6	0.54121
47831.3	-2218.22		47546.4	-808.784		47676.1	-261.353		47745.8	0.54078
47931.3	-2216.7		47641.5	-808.479		47776.2	-260.841		47850.9	0.5437
48036.4	-2215.64		47741.7	-808.212		47876.4	-260.352		47951	0.5459
48136.4	-2214.05		47846.7	-807.965		47976.3	-259.832		48046	0.54799
48231.4	-2212.4		47946.8	-807.826		48076.4	-259.353		48146	0.54745
48331.5	-2211.09		48046.9	-807.518		48176.4	-258.776		48246	0.54983
48431.6	-2209.5		48146.9	-807.249		48276.4	-258.242		48346.1	0.55461
48526.7	-2207.82		48246.8	-806.998		48376.5	-257.769		48451.2	0.55547
48631.7	-2206.62		48346.9	-806.802		48476.5	-257.243		48556.3	0.55466
48731.8	-2205.13		48442	-806.51		48576.7	-256.71		48651.5	0.55591
48831.9	-2203.71		48542.1	-806.156		48676.9	-256.207		48746.6	0.55903
48932	-2202.27		48642.3	-805.968		48777	-255.685		48846.7	0.56175
49032.1	-2200.33		48742.4	-805.662		48877	-255.185		48946.8	0.56366
49132.1	-2199.09		48842.5	-805.405		48977.1	-254.644		49046.8	0.56657
49227.2	-2197.62		48942.6	-805.161		49077.2	-254.121		49151.9	0.56675
49327.4	-2195.75		49042.6	-804.868		49177.2	-253.618		49251.9	0.5688
49432.5	-2194.45		49142.7	-804.651		49277.3	-253.104		49347	0.57172
49532.6	-2193.22		49242.8	-804.362		49377.3	-252.564		49442.1	0.57126
49627.7	-2191.87		49337.9	-804.09		49477.4	-252.103		49542.2	0.57341
49732.8	-2190.65		49438.1	-803.854		49577.6	-251.595		49647.3	0.57546
49838.1	-2189.21		49538.2	-803.583		49672.8	-251.053		49747.4	0.57537
49938.2	-2187.76		49638.3	-803.305		49772.9	-250.564		49852.5	0.5796
50033.2	-2186.35		49748.4	-802.999		49878	-250.074		49952.7	0.58076
50128.2	-2184.68		49848.4	-802.759		49978	-249.528		50047.7	0.5834
50228.3	-2182.84		49943.5	-802.406		50083.1	-248.994		50147.8	0.58481
50333.4	-2181.37		50048.7	-802.194		50183.3	-248.506		50247.9	0.58543
50433.5	-2179.76		50148.7	-801.898		50278.3	-247.965		50343	0.58791
50528.6	-2178.41		50243.8	-801.67		50378.4	-247.433		50443.1	0.58943
50628.8	-2176.96		50338.9	-801.415		50478.5	-246.927		50548.3	0.59146
50728.9	-2175.59		50438.9	-801.113		50578.7	-246.398		50653.4	0.59304
50828.8	-2173.98		50544.1	-800.953		50678.8	-245.861		50753.5	0.59283
50928.8	-2172.48		50644.3	-800.595		50778.8	-245.332		50848.5	0.59377
51029	-2171		50739.3	-800.334		50878.9	-244.828		50948.5	0.59942
51129.1	-2169.74		50839.4	-800.074		50974	-244.358		51048.6	0.60572
51229.1	-2168.16		50944.5	-799.794		51074	-243.815		51143.8	0.60355
51329.5	-2166.4		51044.6	-799.457		51179.1	-243.301		51243.8	0.60558
51430	-2165		51139.6	-799.184		51279.3	-242.785		51349.2	0.60674
51530.4	-2163.69		51239.7	-798.973		51374.8	-242.317		51449.8	0.6044
51630.9	-2162.06		51340.1	-798.771		51475.3	-241.775		51545.2	0.60746
51731.3	-2160.77		51440.6	-798.435		51575.6	-241.274		51640.6	0.6078
51831.6	-2159.33		51541.1	-798.144		51676.1	-240.728		51746	0.61067
51932	-2157.95		51641.5	-797.878		51781.5	-240.216		51846.4	0.61291
52032.5	-2156.78		51746.9	-797.648		51876.9	-239.701		51946.7	0.61434
52132.9	-2155.45		51852.3	-797.348		51972.4	-239.201		52052.2	0.61415
52233.4	-2154.31		51947.7	-797.123		52077.9	-238.701		52152.8	0.61542
52333.9	-2152.67		52043.2	-796.846		52183.4	-238.175		52248.2	0.61565
52439.5	-2151.43		52148.6	-796.619		52278.9	-237.682		52348.7	0.61661
52539.9	-2150.07		52249.1	-796.238		52374.3	-237.19		52454.3	0.61941
52635.3	-2148.24		52344.6	-796.048		52479.7	-236.674		52554.6	0.62028
52735.7	-2146.84		52445.1	-795.689		52585.1	-236.142		52655	0.62613
52836.2	-2145.16		52545.5	-795.437		52680.5	-235.581		52755.5	0.62733
52936.7	-2143.63		52645.9	-795.112		52775.9	-235.047		52855.9	0.62882
53042.1	-2142.01		52751.3	-794.833		52876.4	-234.526		52956.3	0.63073
53142.6	-2140.77		52851.8	-794.506		52981.8	-233.897		53061.9	0.63116
53243.2	-2139.48		52952.3	-794.199		53087.4	-233.431		53157.4	0.63054
53343.5	-2137.95		53052.8	-793.922		53182.9	-232.888		53252.9	0.63487
53438.9	-2136.51		53148.3	-793.635		53283.3	-232.309		53358.4	0.63821
53539.5	-2135.05		53248.8	-793.305		53383.8	-231.819		53458.8	0.64177
53640.2	-2133.5		53349.2	-793.106		53479.3	-231.264		53559.4	0.6401
53740.6	-2131.99		53449.7	-792.761		53584.8	-230.726		53654.9	0.64112
53846	-2130.41		53550.2	-792.448		53685.4	-230.183		53750.3	0.64513
53946.6	-2128.89		53655.9	-792.177		53785.8	-229.648		53850.8	0.64642
54042.1	-2127.52		53756.3	-791.863		53886.4	-229.156		53956.4	0.6506
54142.6	-2125.96		53851.7	-791.574		53986.9	-228.622		54056.8	0.6536
54243	-2124.35		53952.2	-791.237		54087.4	-228.09		54157.2	0.65517
54343.5	-2122.95		54057.7	-790.921		54182.9	-227.586		54262.8	0.65538
54443.9	-2121.72		54158.2	-790.582		54288.3	-227.042		54368.4	0.65928
54549.3	-2120.79		54253.6	-790.328		54388.7	-226.525		54468.8	0.66265
54649.8	-2118.81		54354	-790.07		54484.1	-226.005		54564	0.66122
54745.3	-2117.79		54454.5	-789.75		54589.5	-225.496		54664.5	0.6635
54845.7	-2116.96		54555	-789.477		54689.9	-225		54760	0.66276
54946.2	-2115.73		54655.4	-789.209		54790.5	-224.505		54860.5	0.66748
55046.7	-2114.05		54755.8	-788.921		54891	-223.957		54961.1	0.66857
55147.1	-2112.56		54856.4	-788.534		54991.5	-223.426		55056.5	0.67375
55242.6	-2111.3		54956.8	-788.41		55092	-222.938		55157	0.67114
55343	-2109.49		55057.2	-787.975		55192.5	-222.407		55257.4	0.67105
55448.4	-2108.18		55157.6	-787.696		55292.8	-221.879		55357.7	0.67488
55548.9	-2106.67		55263.1	-787.407		55388.2	-221.341		55458.1	0.67781
55649.4	-2105.2		55363.6	-787.1		55488.7	-220.841		55558.6	0.68267
55749.8	-2103.74		55459.1	-786.685		55589.1	-220.283		55664.1	0.68309
55850.4	-2102.3		55559.5	-786.399		55689.6	-219.765		55769.6	0.68296
55955.9	-2100.99		55660	-786.204		55790	-219.247		55870.1	0.68607
56056.3	-2099.37		55760.6	-785.955		55890.6	-218.739		55970.6	0.68536
56151.7	-2098.32		55861.1	-785.547		55996	-218.193		56065.9	0.69036
56252.2	-2096.69		55961.5	-785.261		56096.5	-217.661		56161.3	0.69092
56352.6	-2095.36		56061.9	-784.829		56192	-217.162		56261.8	0.69423
56453	-2094.32		56167.4	-784.447		56292.4	-216.644		56362.3	0.69679
56558.6	-2093.08		56267.8	-784.159		56392.8	-216.126		56462.7	0.69686
56664	-2091.5		56363.2	-783.956		56503.3	-215.574		56568.3	0.69882
56759.6	-2090.11		56463.7	-783.57		56603.8	-215.092		56668.8	0.70225
56855.1	-2088.67		56564.1	-783.251		56694.2	-214.543		56764.3	0.70155
56955.5	-2087.61		56664.5	-782.994		56799.8	-214.063		56864.8	0.70162
57055.9	-2086.31		56765.1	-782.788		56900.3	-213.5		56970.5	0.69926
57151.4	-2084.85		56870.7	-782.405		56995.7	-212.961		57070.9	0.6999
57251.8	-2083.54		56971.2	-782.194		57101.1	-212.465		57166.2	0.70388
57357.3	-2082.13		57066.6	-781.804		57201.6	-211.896		57271.5	0.70974
57457.7	-2080.71		57172	-781.482		57297.1	-211.357		57371.9	0.71186
57553.2	-2079.45		57272.4	-781.217		57397.4	-210.863		57467.4	0.71647
57653.7	-2078.19		57367.8	-780.862		57497.9	-210.299		57567.9	0.71492
57759.2	-2077.47		57468.3	-780.423		57598.4	-209.788		57668.4	0.7192
57859.6	-2076.27		57568.9	-780.243		57699	-209.302		57768.9	0.72019
57960	-2075.15		57669.4	-779.875		57799.5	-208.742		57874.4	0.7202
58060.6	-2073.91		57769.8	-779.579		57899.9	-208.26		57974.9	0.72108
58156	-2072.21		57870.3	-779.231		58000.4	-207.714		58075.3	0.72141
58256.4	-2070.41		57970.7	-778.84		58100.7	-207.219		58175.7	0.72439
58361.9	-2068.78		58071.1	-778.366		58201.2	-206.694		58271.1	0.7281
58462.3	-2067.1		58171.6	-777.824		58301.7	-206.179		58371.5	0.73171
58562.8	-2065.76		58272	-777.801		58402.1	-205.652		58477.1	0.73296
58663.3	-2064.32		58372.5	-777.515		58502.6	-205.186		58577.6	0.73288
58758.8	-2063.27		58473.1	-777.13		58603.1	-204.648		58673.1	0.7361
58859.1	-2062.11		58573.5	-776.829		58703.6	-204.157		58773.6	0.73877
58964.5	-2060.88		58673.9	-776.531		58804	-203.685		58873.8	0.7434
59064.8	-2059.6		58774.4	-776.156		58904.3	-203.181		58974.2	0.73952
59165.2	-2058.45		58874.8	-775.81		59004.6	-202.668		59074.6	0.73747
59265.7	-2057.32		58975.1	-775.55		59105.1	-202.147		59175.1	0.73793
59366.2	-2055.87		59075.4	-775.321		59205.5	-201.618		59275.5	0.74693
59466.7	-2054.64		59180.9	-774.832		59305.9	-201.106		59376.1	0.74801
59567.2	-2053.36		59276.4	-774.591		59406.5	-200.601		59476.6	0.75102
59667.7	-2052.31		59371.9	-774.365		59512	-200.102		59577.1	0.75372
59768.2	-2050.71		59477.4	-774.022		59612.4	-199.59		59677.4	0.7527
59868.6	-2049.28		59577.8	-773.722		59707.9	-199.088		59777.8	0.75386
59969	-2048.13		59678.2	-773.337		59808.4	-198.575		59878.3	0.75578
60069.4	-2046.71		59778.7	-772.973		59908.8	-198.063		59978.8	0.75864
60164.7	-2045.74		59879.2	-772.69		60009.2	-197.562		60079.1	0.75619
60265.3	-2044.31		59979.6	-772.425		60109.6	-197.088		60179.5	0.75808
60365.8	-2043.1		60080	-772.015		60210	-196.546		60280	0.75989
60466.3	-2042.18		60180.5	-771.74		60305.5	-196.02		60380.6	0.7662
60566.8	-2040.92		60281	-771.395		60406	-195.566		60481	0.76652
60662.2	-2039.7		60381.5	-771.115		60511.6	-195.055		60581.5	0.76719
60762.7	-2038.7		60482	-770.739		60612.1	-194.523		60682	0.77142
60868.2	-2037.62		60582.5	-770.377		60712.6	-194.036		60787.6	0.77354
60968.7	-2036.24		60688	-770.092		60813.1	-193.53		60888.1	0.77536
61069.1	-2035.1		60788.5	-769.763		60913.6	-193.018		60983.4	0.77627
61169.7	-2034.05		60878.9	-769.473		61014	-192.51		61083.8	0.77826
61265.2	-2032.78		60974.4	-769.099		61114.4	-192.018		61184.4	0.77956
61370.6	-2031.17		61079.9	-768.775		61214.9	-191.531		61284.9	0.7793
61471.1	-2030.04		61180.4	-768.444		61310.4	-191.024		61385.4	0.7824
61566.5	-2028.81		61275.8	-768.091		61410.9	-190.522		61490.9	0.7856
61671.8	-2027.98		61381.3	-767.72		61516.3	-189.979		61591.2	0.78984
61777.3	-2026.76		61486.7	-766.946		61616.7	-189.485		61686.6	0.78853
61877.9	-2025.57		61587.1	-766.897		61717.2	-188.947		61787.1	0.79573
61978.3	-2024.23		61682.5	-766.323		61817.6	-188.458		61887.6	0.79447
62073.9	-2022.84		61783	-765.841		61918.1	-187.98		61988.1	0.7959
62169.3	-2021.75		61888.5	-765.334		62023.6	-187.474		62088.5	0.79829
62274.8	-2020.51		61983.9	-765.102		62124.1	-187.007		62188.9	0.79886
62375.2	-2019.57		62079.4	-764.665		62219.5	-186.457		62289.4	0.80175
62470.4	-2018.18		62185	-764.508		62320.1	-185.95		62389.9	0.80253
62570.8	-2016.98		62290.4	-764.346		62420.5	-185.513		62490.3	0.80309
62671.3	-2015.79		62390.9	-764.054		62520.7	-185.004		62590.7	0.80781
62776.8	-2014.6		62486.2	-763.731		62621.1	-184.503		62691.2	0.80717
62877.3	-2013.73		62586.5	-763.328		62716.6	-184.006		62791.5	0.81249
62972.7	-2012.51		62692	-762.966		62817	-183.513		62891.9	0.81435
63073.2	-2011.17		62787.4	-762.682		62922.5	-183.062		62992.6	0.81718
63178.7	-2010.11		62887.8	-762.367		63023.1	-182.6		63093.1	0.81909
63279.3	-2008.98		62988.4	-762.102		63123.5	-182.305		63193.6	0.82379
63384.7	-2007.98		63089	-761.743		63224	-181.832		63294	0.82356
63485.1	-2006.8		63189.4	-761.422		63324.4	-181.293		63394.3	0.82846
63580.5	-2005.88		63284.7	-760.996		63424.8	-180.868		63494.7	0.82824
63680.9	-2004.61		63385.2	-760.731		63525.3	-180.293		63595.2	0.8287
63781.5	-2003.43		63485.6	-760.308		63620.7	-179.708		63700.7	0.83054
63882.1	-2002.45		63591.1	-760.041		63721.1	-179.181		63801.2	0.83038
63977.4	-2001.62		63696.6	-759.671		63826.7	-178.677		63896.7	0.83245
64082.8	-2000.32		63792.1	-759.349		63927.2	-178.176		63997.2	0.83298
64183.3	-2001.16		63892.6	-758.988		64027.7	-177.687		64097.7	0.83345
64278.8	-1997.8		63998.1	-758.723		64128.1	-177.144		64198.1	0.83287
64379.3	-1996.83		64098.4	-758.359		64228.6	-176.677		64298.5	0.83773
64484.7	-1996.1		64198.9	-757.844		64329.1	-176.182		64398.9	0.84036
64585.2	-1995.26		64299.5	-757.602		64429.5	-175.698		64499.4	0.84165
64680.7	-1994.11		64399.9	-757.36		64529.9	-175.199		64604.8	0.84874
64781.2	-1992.86		64500.3	-756.814		64630.3	-174.696		64705.4	0.85085
64886.7	-1991.9		64595.8	-756.583		64730.9	-174.175		64795.9	0.84947
64987.1	-1990.42		64696.3	-756.135		64826.4	-173.699		64896.4	0.85562
65082.5	-1989.17		64796.8	-755.826		64926.8	-173.293		65001.8	0.85777
65183	-1987.74		64892.3	-755.522		65027.3	-172.79		65097.3	0.85901
65283.4	-1986.68		64992.8	-755.152		65122.7	-172.392		65197.6	0.86287
65383.8	-1985.53		65098.1	-754.807		65223.1	-171.912		65303.1	0.86205
65489.4	-1984.45		65198.5	-754.527		65328.6	-171.493		65403.6	0.86048
65590	-1983.35		65294	-754.091		65429.1	-171.031		65503.9	0.86307
65690.3	-1982.25		65404.5	-753.747		65524.4	-170.521		65604.5	0.86501
65790.8	-1981.29		65505	-753.357		65624.9	-170.054		65699.9	0.86629
65891.2	-1980.23		65595.5	-753.056		65730.6	-169.559		65795.5	0.86664
65996.6	-1979.32		65700.9	-752.687		65831	-169.066		65901	0.86946
66092	-1978.17		65811.4	-752.17		65931.5	-168.599		66006.3	0.87081
66187.4	-1977.07		65907	-751.906		66036.8	-168.139		66106.8	0.87543
66287.9	-1975.99		65997.3	-751.524		66132.1	-167.665		66202.2	0.87599
66388.4	-1974.92		66097.7	-751.129		66232.6	-167.131		66302.6	0.88115
66488.8	-1973.79		66198.1	-750.791		66338.1	-166.652		66403.1	0.88195
66589.4	-1972.76		66298.6	-750.512		66433.5	-166.179		66503.6	0.88377
66689.9	-1971.65		66404	-750.1		66529	-165.701		66609.1	0.88393
66790.4	-1970.66		66504.4	-749.849		66629.5	-165.258		66709.5	0.88741
66890.8	-1969.77		66604.9	-749.483		66735	-164.765		66810	0.88903
66991.1	-1968.8		66705.3	-749.022		66840.6	-164.268		66910.5	0.89238
67091.6	-1967.92		66805.9	-748.68		66936	-163.791		67006	0.89568
67197.1	-1967		66911.4	-748.338		67031.4	-163.341		67106.3	0.89465
67297.6	-1966.04		67011.9	-747.941		67131.9	-162.838		67206.8	0.89909
67393.1	-1965.03		67112.3	-747.614		67232.3	-162.444		67307.3	0.8997
67493.5	-1964.15		67207.7	-747.219		67337.7	-162.025		67407.9	0.89913
67599	-1963.44		67303.1	-746.817		67448.3	-161.58		67508.4	0.90057
67699.5	-1962.66		67403.7	-746.449		67543.8	-161.119		67608.8	0.90446
67795.1	-1961.81		67504.2	-746.148		67634.2	-160.665		67709.2	0.90308
67895.7	-1960.8		67604.6	-745.831		67739.7	-160.186		67809.7	0.90471
68001.2	-1960.02		67705.1	-745.478		67840.2	-159.699		67905.3	0.90224
68101.6	-1958.92		67810.7	-745.14		67940.7	-159.248		68010.9	0.90757
68197	-1957.92		67911.3	-744.705		68041.2	-158.778		68116.3	0.90701
68297.5	-1956.89		68011.7	-744.246		68136.7	-158.311		68216.8	0.90929
68398.1	-1955.77		68117.2	-743.927		68247.3	-157.84		68317.3	0.91113
68498.5	-1954.56		68212.6	-743.56		68347.9	-157.414		68412.8	0.9083
68598.9	-1953.44		68308.2	-743.145		68438.2	-156.945		68513.2	0.91331
68699.4	-1952.79		68413.8	-742.84		68538.6	-156.471		68613.7	0.9147
68799.9	-1951.65		68519.3	-742.412		68639.1	-156.024		68709	0.91736
68900.2	-1950.8		68614.7	-742.063		68739.5	-155.58		68814.6	0.9184
69000.6	-1949.68		68710.1	-741.663		68839.9	-155.083		68915	0.92147
69101.1	-1948.46		68810.5	-741.296		68940.4	-154.67		69015.3	0.9218
69201.6	-1947.47		68916	-741.062		69040.9	-154.257		69120.9	0.92429
69302.2	-1946.49		69016.5	-740.611		69141.3	-153.827		69221.4	0.92256
69402.7	-1945.62		69111.9	-740.27		69241.8	-153.401		69316.8	0.92346
69503.1	-1944.65		69212.4	-739.858		69347.3	-152.944		69412.3	0.92637
69603.4	-1943.82		69317.9	-739.414		69447.7	-152.553		69512.7	0.9285
69703.9	-1942.84		69418.2	-739.203		69548.2	-152.108		69613.1	0.93144
69809.4	-1942.07		69513.7	-738.718		69648.7	-151.682		69713.6	0.93452
69909.8	-1941.15		69614.2	-738.443		69744.2	-151.221		69819.1	0.93185
70002.2	-1928.11		69714.6	-738.07		69849.6	-150.808		69919.5	0.92887
69970.2	-1875.54		69815	-737.688		69955.1	-150.226		70001.5	0.93425
69890.6	-1860.74		69915.5	-737.372		70000.4	-137.881		70000.4	0.93765
69791.5	-1845.83		70001.7	-725.162		69965.2	-109.545		69955.3	0.93897
69692.4	-1831.32		69970.4	-684.679		69880.3	-96.5477		69865.7	0.93663
69593.3	-1817.21		69890.8	-670.707		69781.4	-83.8107		69771.5	0.93619
69499.1	-1803.1		69791.7	-656.497		69603.1	-59.818		69672.5	0.93189
69399.9	-1789.25		69692.6	-642.51		69454.3	-48.4626		69573.5	0.93306
69295.8	-1775.43		69593.5	-628.855		69384.8	-37.5378		69469.4	0.93018
69196.5	-1761.75		69494.3	-615.305		69285.6	-26.996		69365.1	0.92586
69102	-1748.27		69395.2	-601.83		69186.3	-16.8656		69270.9	0.92602
69002.4	-1734.83		69296	-588.456		69086.9	-7.05785		69176.6	0.92416
68897.9	-1721.37		69191.7	-575.175		68897.6	11.3238		69077.1	0.92308
68798.2	-1708.05		69092.2	-562.142		68748.1	20.0105		68977.4	0.92078
68698.6	-1694.6		68997.7	-549.028		68688.5	28.3824		68877.8	0.91953
68599.1	-1681.29		68898.1	-536.182		68509.1	44.0145		68778.2	0.91906
68499.3	-1668.1		68798.6	-523.312		68359.6	51.3699		68678.6	0.9135
68399.6	-1654.87		68698.9	-510.56		68289.7	58.4158		68579	0.91258
68304.8	-1641.61		68599.3	-497.894		68189.9	65.1132		68479.3	0.91201
68210	-1628.44		68499.6	-485.353		68090.2	71.451		68379.5	0.9067
68105.2	-1615.22		68399.8	-472.865		67990.5	77.5224		68279.7	0.90666
68000.5	-1602.18		68295.1	-460.467		67890.6	83.3157		68180	0.90238
67895.9	-1589.14		68195.4	-448.192		67790.9	88.8901		68080.3	0.90101
67801.1	-1576.14		68100.7	-436.043		67691.2	94.1728		67975.6	0.89706
67706.3	-1563.05		68000.9	-423.959		67591.4	99.1896		67870.8	0.89724
67601.6	-1550.12		67901.1	-411.971		67486.7	103.964		67775.9	0.89287
67506.8	-1537.2		67801.3	-400.045		67386.9	108.477		67681.2	0.89067
67407.1	-1524.34		67701.5	-388.309		67292.1	112.761		67581.4	0.88828
67307.3	-1511.47		67601.8	-376.589		67192.5	116.855		67476.7	0.88842
67207.6	-1498.77		67502	-364.958		67092.7	120.694		67372	0.88534
67102.9	-1485.89		67402.3	-353.385		66987.9	124.336		67277.2	0.88577
67003.2	-1473.26		67302.5	-341.972		66888.3	127.758		67182.5	0.87933
66903.5	-1460.67		67202.8	-330.584		66793.6	130.987		67082.9	0.87958
66803.8	-1448.06		67103	-319.325		66693.9	134.009		66983.1	0.87939
66704	-1435.37		67008.2	-308.154		66594.2	136.924		66883.5	0.8784
66609.3	-1422.86		66908.6	-297.062		66489.4	139.599		66783.8	0.87489
66514.5	-1410.28		66804.1	-286.044		66389.6	142.18		66684	0.87394
66414.7	-1397.68		66704.4	-275.138		66294.9	144.516		66584.3	0.87175
66314.9	-1385.28		66609.6	-264.325		66195.2	146.737		66484.5	0.87037
66215.2	-1372.9		66509.8	-253.593		66095.6	148.78		66384.7	0.86788
66110.7	-1360.49		66405.1	-242.904		65995.9	150.659		66284.9	0.86552
66006	-1348.29		66310.3	-232.365		65896.2	152.4		66185.2	0.86444
65906.3	-1335.93		66210.5	-221.865		65796.5	154.028		66085.6	0.86446
65806.5	-1323.67		66101	-211.443		65696.7	155.52		65985.9	0.86386
65706.8	-1311.39		66001.3	-201.158		65596.9	156.924		65886.2	0.86343
65607.1	-1299.26		65906.5	-190.912		65497.2	158.187		65791.5	0.86162
65507.3	-1287.04		65806.8	-180.87		65397.3	159.319		65691.9	0.86068
65412.6	-1274.92		65707.1	-170.738		65297.6	160.347		65587.1	0.85911
65317.9	-1262.91		65607.2	-160.75		65198	161.306		65487.2	0.8592
65218.1	-1250.79		65507.4	-150.855		65098.3	162.188		65387.4	0.85593
65113.5	-1238.97		65412.7	-140.96		64998.6	162.962		65287.7	0.85316
65008.8	-1226.86		65313	-131.188		64898.9	163.709		65188.1	0.84828
64909.1	-1214.93		65208.4	-121.495		64799.2	164.394		65088.4	0.84675
64814.4	-1203.12		65108.8	-111.95		64694.4	165.042		64988.7	0.84461
64714.5	-1191.23		65009	-102.398		64594.6	165.625		64889	0.8416
64614.7	-1179.47		64909.2	-92.9735		64499.9	166.133		64789.3	0.84129
64520	-1167.68		64734.7	-74.4304		64405.1	166.689		64689.5	0.83992
64415.4	-1155.86		64585	-65.2659		64305.4	167.194		64589.7	0.84144
64310.6	-1144.19		64515.2	-56.0788		64200.7	167.719		64490	0.84009
64210.8	-1132.45		64420.5	-46.9196		64106	168.251		64390.2	0.83937
64111.2	-1120.7		64320.8	-37.929		64006.3	168.742		64290.5	0.83528
64016.5	-1109.18		64216	-28.9645		63901.5	169.189		64190.9	0.83489
63916.7	-1097.57		64116.3	-20.0788		63801.7	169.65		64091.1	0.83082
63816.9	-1086		64021.6	-11.3184		63707	170.106		63991.5	0.82867
63717.2	-1074.47		63922	-2.68028		63602.3	170.57		63891.8	0.82663
63617.3	-1062.97		63742.4	14.6464		63497.6	171.038		63792	0.82396
63522.6	-1051.5		63592.7	23.1776		63403	171.489		63692.1	0.82394
63423	-1040.15		63517.9	31.5789		63303.3	171.955		63592.5	0.82283
63318.3	-1028.7		63333.5	48.2108		63203.5	172.4		63492.7	0.81917
63218.7	-1017.29		63183.9	56.4035		63103.8	172.866		63393	0.81787
63119	-1005.99		63119.2	64.5458		63004.1	173.316		63293.3	0.81495
63019.3	-994.619		63019.5	72.6533		62904.3	173.771		63193.6	0.81036
62924.5	-983.435		62919.7	80.6882		62809.5	174.208		63093.8	0.80738
62824.7	-972.06		62819.8	88.6631		62709.7	174.626		62994.2	0.8093
62719.9	-961.003		62720	96.5664		62610	175.021		62894.4	0.8073
62620.2	-949.836		62625.3	104.385		62510.4	175.449		62799.5	0.80628
62520.5	-938.705		62525.7	112.111		62405.8	175.892		62699.8	0.80641
62421	-927.71		62426.1	119.753		62306.2	176.365		62600.1	0.80293
62326.3	-916.617		62321.4	127.426		62211.4	176.81		62500.5	0.80264
62226.5	-905.577		62221.7	135.004		62116.7	177.28		62395.8	0.80124
62126.9	-894.579		62127	142.499		62011.9	177.746		62296.1	0.79678
62027.1	-883.563		62027.2	149.964		61907	178.182		62201.5	0.79314
61927.3	-872.597		61927.4	157.344		61807.3	178.659		62096.8	0.79338
61827.5	-861.786		61827.7	164.715		61707.7	179.097		61992	0.79051
61727.7	-850.928		61728	171.908		61608	179.562		61897.2	0.79032
61628.1	-840.101		61623.3	179.128		61508.3	179.983		61797.5	0.78836
61528.5	-829.368		61523.6	186.301		61408.5	180.439		61702.8	0.78461
61423.8	-818.572		61428.8	193.351		61308.8	180.94		61603.1	0.78233
61324	-807.885		61329.1	200.355		61209.1	181.393		61498.4	0.78027
61229.3	-797.152		61224.4	207.282		61114.3	181.879		61398.7	0.78069
61129.6	-786.455		61124.7	214.198		61019.5	182.258		61303.9	0.77916
61029.8	-775.808		61029.9	221.026		60914.9	182.716		61204.2	0.78088
60930.1	-765.22		60930.1	227.819		60815.1	183.186		61099.4	0.77687
60830.3	-754.618		60830.5	234.618		60715.4	183.629		60999.7	0.77822
60725.5	-744.126		60650.9	247.749		60610.7	184.11		60894.9	0.77837
60625.8	-733.591		60501.2	254.279		60515.9	184.557		60795.2	0.77401
60526.1	-723.149		60431.4	260.805		60416.2	185.034		60700.5	0.77524
60426.4	-712.678		60331.7	267.23		60316.5	185.512		60600.7	0.77267
60331.6	-702.296		60222	273.637		60216.7	186.002		60500.9	0.77237
60231.8	-691.84		60122.2	280.024		60111.9	186.479		60401.1	0.76901
60132.1	-681.542		60032.5	286.369		60012.2	186.951		60301.4	0.76825
60032.4	-671.242		59932.8	292.578		59917.4	187.433		60201.7	0.76565
59932.6	-660.908		59833.1	298.746		59822.6	187.896		60102	0.76249
59832.9	-650.659		59733.4	304.893		59722.9	188.335		60002.2	0.75626
59733.2	-640.472		59633.7	311.015		59623.1	188.812		59892.6	0.75922
59633.5	-630.239		59533.9	317.025		59523.4	189.289		59792.9	0.75639
59528.8	-620.037		59434.3	322.902		59423.7	189.759		59703.2	0.75744
59429.1	-609.941		59334.5	328.841		59323.9	190.223		59603.5	0.75439
59334.3	-599.752		59224.8	334.646		59224.1	190.693		59508.7	0.75066
59234.5	-589.752		59125	340.505		59124.4	191.148		59413.9	0.74723
59134.9	-579.695		59035.1	346.228		59024.7	191.655		59309.2	0.74778
59035.2	-569.626		58935.6	351.914		58925.1	192.114		59204.4	0.74372
58935.6	-559.607		58836	357.627		58825.6	192.568		59109.7	0.7447
58835.9	-549.643		58736.4	363.135		58725.9	193.052		59010	0.74125
58736.2	-539.743		58636.7	368.605		58626.2	193.552		58905.4	0.74066
58636.5	-529.798		58536.9	374.124		58521.4	194.001		58805.8	0.73748
58536.8	-519.891		58437.1	379.55		58416.7	194.463		58711.2	0.73784
58437.1	-510.023		58332.3	384.899		58317	194.93		58616.4	0.73729
58337.3	-500.159		58232.6	390.248		58222.2	195.384		58511.6	0.73121
58237.5	-490.398		58137.8	395.536		58127.4	195.848		58411.9	0.73012
58137.8	-480.627		58038.2	400.702		58027.7	196.288		58317.1	0.73144
58038.1	-470.89		57938.5	405.956		57928	196.781		58217.4	0.7296
57938.4	-461.249		57833.9	411.072		57828.3	197.242		58117.6	0.72613
57838.7	-451.495		57734.2	415.565		57728.6	197.742		58017.9	0.7217
57739	-441.878		57639.4	420.037		57628.9	198.215		57913.2	0.72006
57639.3	-432.183		57539.6	424.975		57529	198.707		57813.6	0.71823
57539.5	-422.619		57439.8	429.776		57429.3	199.168		57718.9	0.72058
57439.7	-412.996		57340.1	434.636		57324.7	199.643		57614.1	0.71769
57340	-403.461		57235.4	439.599		57224.9	200.102		57514.3	0.71335
57235.3	-393.977		57135.7	444.368		57130.2	200.559		57419.5	0.71382
57135.6	-384.407		57041	449.106		57030.5	201.015		57319.9	0.7098
57040.8	-374.952		56941.3	453.896		56925.8	201.495		57220.1	0.70582
56936	-365.486		56841.5	458.674		56826	202.001		57120.4	0.70415
56831.3	-356.093		56741.8	463.497		56726.2	202.475		57020.7	0.70116
56736.6	-346.645		56642	468.166		56626.4	202.967		56920.9	0.70086
56641.8	-337.257		56542.3	472.613		56531.6	203.424		56821.2	0.69914
56542.1	-327.917		56442.6	477.063		56431.8	203.904		56721.5	0.69771
56442.4	-318.604		56342.9	481.46		56332.2	204.387		56616.7	0.69351
56342.7	-309.386		56243.2	485.887		56232.6	204.887		56517	0.69261
56242.9	-300.107		56143.4	490.249		56132.9	205.368		56422.2	0.68971
56143.3	-290.831		56043.7	494.644		56033.2	205.845		56322.5	0.68999
56038.6	-281.599		55944	498.971		55928.5	206.32		56217.8	0.68663
55938.8	-272.431		55844.3	503.242		55828.7	206.819		56118.1	0.68424
55849.1	-263.283		55744.4	507.368		55733.9	207.311		56023.4	0.6801
55749.3	-254.105		55649.6	511.335		55634.2	207.79		55923.8	0.68553
55644.5	-245.024		55550	515.471		55534.5	208.271		55823.9	0.68401
55544.9	-235.892		55450.2	519.406		55434.7	208.768		55724.1	0.68393
55445.1	-226.797		55350.5	523.403		55330	209.252		55619.4	0.68063
55345.4	-217.713		55245.8	527.317		55230.4	209.706		55519.7	0.67993
55245.7	-208.735		55146.1	531.375		55135.6	210.194		55425	0.67653
55146	-199.717		55041.4	535.29		55035.8	210.674		55320.3	0.67463
55051.3	-190.775		54941.6	539.152		54936.1	211.169		55220.6	0.67117
54951.6	-181.817		54846.8	542.98		54836.4	211.654		55125.9	0.67136
54846.8	-173.023		54747.1	546.653		54736.7	212.143		55021.2	0.67133
54742	-164.105		54647.4	550.445		54637	212.617		54921.5	0.66897
54642.3	-155.195		54547.8	554.339		54537.1	213.086		54826.6	0.66863
54542.5	-146.435		54448.1	557.99		54437.4	213.61		54726.9	0.66305
54437.9	-137.479		54343.4	561.636		54337.8	214.111		54627.1	0.6621
54348.1	-128.69		54243.7	565.165		54238.2	214.543		54527.3	0.66059
54253.5	-120.011		54149	568.619		54138.6	215.006		54427.7	0.66042
54148.8	-111.24		54054.2	572.17		54038.7	215.479		54323	0.65626
54049	-102.597		53954.4	575.656		53938.8	215.978		54218.3	0.6555
53949.1	-93.8841		53849.6	579.247		53839.1	216.455		54118.6	0.65144
53849.5	-85.1688		53749.8	582.561		53739.4	216.943		54023.8	0.64886
53669.9	-67.9375		53650.1	585.927		53639.7	217.432		53929	0.64895
53525.2	-59.3795		53550.3	589.28		53539.8	217.92		53829.2	0.64852
53455.4	-50.8224		53455.4	592.828		53435	218.379		53724.5	0.64578
53350.6	-42.2689		53355.7	596.18		53335.3	218.853		53624.7	0.6407
53255.8	-33.6556		53251.1	599.243		53240.6	219.344		53529.9	0.6403
53156.2	-25.135		53151.3	602.302		53140.8	219.886		53430.1	0.64087
53051.4	-16.6777		53056.5	605.458		53041	220.396		53330.4	0.63723
52951.7	-8.31735		52956.7	608.736		52941.4	220.852		53230.7	0.63178
52772.2	8.61102		52852.1	611.841		52841.6	221.368		53130.9	0.62992
52622.6	17.0451		52752.3	614.88		52741.8	221.858		53026	0.62665
52552.8	25.4367		52657.6	617.857		52642.2	222.362		52921.4	0.62844
52373.3	42.043		52557.9	621.132		52542.5	222.834		52826.6	0.62854
52223.7	50.2258		52458.2	623.929		52442.8	223.335		52726.9	0.62447
52153.9	58.5593		52358.5	626.934		52343.1	223.828		52627.3	0.62406
52059.2	66.8988		52253.7	629.511		52243.3	224.32		52532.7	0.62179
51959.4	75.1695		52153.9	632.561		52138.4	224.793		52433	0.62165
51859.7	83.3157		52054.1	635.357		52038.7	225.286		52333.2	0.619
51760	91.9468		51959.4	638.212		51944	225.767		52233.4	0.61599
51660.4	99.9782		51864.8	640.851		51844.4	226.283		52128.6	0.61363
51560.7	107.969		51760.2	643.565		51744.7	226.767		52028.9	0.6107
51456	116.454		51655.5	646.394		51645	227.239		51934.1	0.60966
51361.2	125.142		51560.8	648.991		51545.3	227.76		51834.5	0.6094
51266.5	133.178		51466.1	651.696		51450.5	228.26		51734.9	0.60694
51166.8	141.126		51361.2	654.251		51350.8	228.773		51635.2	0.60799
51067	148.686		51256.4	656.778		51246	229.263		51535.4	0.6051
50967.2	156.922		51156.7	659.373		51146.3	229.768		51435.7	0.60633
50862.6	165.159		51056.9	661.94		51051.5	230.243		51335.9	0.60587
50762.9	173.125		50957.1	664.56		50877	231.204		51236.3	0.60392
50663.2	181.173		50862.5	666.857		50722.6	231.692		51136.6	0.6011
50558.4	189.037		50762.9	669.355		50647.8	232.15		51036.8	0.60134
50463.6	196.706		50663.1	671.848		50548.1	232.646		50942	0.59654
50368.8	204.561		50568.4	674.243		50448.4	233.14		50842.4	0.59369
50269.1	212.276		50463.6	676.603		50348.5	233.618		50737.8	0.59423
50169.4	220.059		50363.9	679.078		50253.8	234.107		50637.9	0.59104
50064.8	227.921		50264.2	681.278		50154	234.578		50538.3	0.5892
49965	235.595		50164.4	683.52		50049.3	235.043		50438.6	0.58882
49790.4	251.133		50069.7	685.794		49949.7	235.508		50338.7	0.58612
49635.9	258.871		49965	687.939		49855	236.011		50239	0.5847
49566.1	266.609		49865.3	690.138		49750.2	236.494		50139.3	0.5841
49471.3	274.292		49770.5	692.243		49645.5	236.982		50039.4	0.58186
49366.5	281.97		49670.9	694.382		49555.7	237.51		49939.8	0.57436
49261.8	289.61		49566.1	696.471		49455.9	238.002		49840.1	0.57099
49157.2	297.312		49466.2	698.487		49351.2	238.423		49740.4	0.57114
49062.5	304.874		49366.6	700.671		49251.4	238.921		49640.6	0.572
48972.8	312.498		49261.9	702.562		49151.7	239.329		49540.8	0.57262
48868	320.094		49167.2	704.605		49057.1	239.899		49436.1	0.57156
48768.2	327.657		49067.5	706.532		48957.4	240.412		49341.3	0.57018
48668.5	335.154		48967.8	708.44		48857.7	240.895		49246.5	0.56644
48568.7	342.676		48873.1	710.311		48762.9	241.404		49141.9	0.56384
48464	350.182		48773.3	712.158		48658.2	241.904		49042.2	0.55993
48359.3	357.639		48673.5	714.101		48558.4	242.382		48942.5	0.55829
48269.6	365.138		48573.7	715.928		48458.7	242.875		48842.8	0.55507
48175.1	372.592		48474	717.688		48354	243.38		48748	0.55535
48075.4	380.013		48369.3	719.534		48254.3	243.849		48648.3	0.55407
47975.6	387.558		48269.6	721.283		48159.6	244.337		48543.5	0.55083
47876	394.952		48175	723.001		48060	244.767		48443.7	0.55106
47776.2	402.296		48070.4	724.604		47955.4	245.234		48344	0.54856
47676.3	409.618		47965.7	726.277		47855.6	245.713		48244.4	0.54644
47576.6	416.908		47866	727.946		47760.7	246.21		48144.8	0.54384
47477	424.182		47771.1	729.611		47661.1	246.722		48045.2	0.54232
47377.3	431.535		47666.4	731.294		47561.4	247.188		47945.5	0.54382
47277.6	438.797		47566.8	732.887		47461.7	247.657		47850.7	0.53985
47177.9	446.065		47477	734.477		47357	248.142		47750.8	0.53744
47078.2	453.254		47377.3	735.903		47262.2	248.619		47646.1	0.53778
46968.5	460.511		47277.6	737.346		47162.5	249.104		47551.5	0.53269
46868.7	467.771		47177.9	738.884		47057.9	249.618		47451.8	0.53099
46779	474.925		47078.2	740.329		46963.2	250.115		47347	0.53127
46679.2	482.101		46978.6	741.829		46868.3	250.603		47247.4	0.53291
46579.5	489.243		46878.7	743.251		46763.6	251.067		47152.7	0.53095
46479.7	496.312		46778.9	744.595		46658.9	251.569		47058	0.52594
46380	503.472		46679.2	746.075		46559.2	252.06		46958.2	0.5229
46275.3	510.59		46579.5	747.48		46464.4	252.525		46853.4	0.52653
46170.6	517.632		46474.8	748.977		46369.6	253.079		46748.7	0.51887
46075.8	524.675		46375	750.217		46269.8	253.577		46653.9	0.52145
45981	531.833		46280.3	751.546		46170.1	254.008		46559.1	0.51685
45881.2	538.955		46180.5	752.927		46065.4	254.528		46454.5	0.51551
45776.5	545.944		46080.7	754.181		45960.6	255.072		46349.7	0.51569
45676.8	552.956		45981	755.548		45865.8	255.557		46250	0.51458
45577.1	559.729		45876.3	756.707		45771	256.047		46155.2	0.51127
45477.4	566.552		45771.6	757.89		45671.4	256.515		46060.5	0.50757
45377.8	573.555		45676.8	759.059		45566.8	256.98		45960.7	0.50908
45278.1	580.486		45582.2	760.2		45462.1	257.451		45860.9	0.50774
45183.3	587.394		45482.5	761.356		45367.3	257.921		45756.2	0.50657
45083.5	594.296		45382.7	762.443		45267.6	258.386		45656.6	0.50269
44983.6	601.168		45283	763.598		45167.9	258.866		45556.9	0.50085
44884	608.111		45183.3	764.693		45073	259.347		45452.2	0.50062
44784.3	615.042		45078.6	765.819		44973.2	259.824		45357.4	0.49936
44684.6	621.706		44978.8	766.937		44873.5	260.289		45257.8	0.4958
44580	628.493		44884	767.938		44768.8	260.801		45158.1	0.49483
44480.4	635.311		44784.3	769.006		44669.2	261.305		45063.2	0.49423
44380.6	642.109		44684.7	770.117		44574.6	261.75		44963.5	0.49256
44280.9	648.807		44585.1	771.097		44475	262.224		44858.7	0.49026
44186.2	655.587		44485.5	772.196		44370.3	262.687		44758.9	0.48927
44086.5	662.328		44385.7	773.21		44265.6	263.154		44664.4	0.48928
43986.7	668.96		44286	774.043		44165.8	263.616		44564.9	0.4881
43886.9	675.712		44186.2	775.014		44071	264.08		44460	0.48497
43787.3	682.42		44081.4	775.93		43971.4	264.552		44360.3	0.48179
43687.7	688.976		43981.7	776.798		43871.7	265.056		44260.7	0.4816
43588	695.683		43887	777.75		43771.9	265.526		44160.9	0.47851
43488.3	702.334		43787.3	778.665		43672.2	266.026		44061.2	0.47759
43388.5	708.842		43687.6	779.55		43577.4	266.495		43961.5	0.47638
43288.7	715.499		43587.9	780.414		43477.7	266.992		43866.6	0.47198
43189	722.039		43483.2	781.265		43378.1	267.456		43767	0.4701
43089.2	728.665		43383.5	782.079		43278.4	267.941		43662.4	0.4685
42989.5	735.277		43283.7	782.801		43178.6	268.376		43557.8	0.47133
42889.8	741.806		43184	783.699		43073.9	268.882		43463	0.46881
42790.1	748.489		43089.2	784.576		42969.2	269.346		43368.2	0.46695
42690.4	755.186		42989.5	785.267		42874.5	269.816		43268.4	0.46444
42590.7	761.473		42889.9	786.064		42779.7	270.278		43168.6	0.46125
42495.9	767.853		42790.1	786.761		42680	270.76		43063.9	0.46102
42396.1	774.359		42685.4	787.464		42580.3	271.239		42964.2	0.46117
42291.3	780.735		42585.7	788.373		42480.6	271.74		42864.6	0.45814
42191.6	787.259		42490.9	789.08		42375.7	272.153		42764.9	0.456
42091.9	793.673		42391.2	789.72		42276	272.644		42665.2	0.45326
41992.1	800.058		42291.4	790.496		42176.3	273.094		42560.4	0.45338
41892.5	806.422		42191.7	791.22		42076.5	273.581		42465.6	0.4543
41792.8	812.768		42092	791.973		41981.8	274.074		42370.9	0.45279
41693.1	819.147		41992.2	792.528		41882.1	274.529		42271.2	0.45078
41593.3	825.547		41892.6	793.219		41782.4	274.97		42171.5	0.45037
41493.5	831.793		41792.9	793.879		41682.7	275.392		42071.7	0.45047
41393.7	838.113		41693.2	794.589		41582.9	275.877		41972	0.44754
41294	844.364		41593.5	795.228		41478.1	276.36		41872.2	0.44695
41194.3	850.778		41493.6	795.924		41378.5	276.849		41772.5	0.44616
41089.6	857.021		41393.8	796.483		41283.7	277.346		41672.7	0.44288
40990	863.15		41294.1	797.069		41184	277.817		41572.9	0.44083
40895.2	869.516		41194.3	797.695		41084.3	278.254		41473.2	0.43666
40795.5	875.665		41094.6	798.385		40984.7	278.714		41373.6	0.43567
40695.9	881.909		40995	798.925		40884.9	279.177		41273.8	0.43454
40596	888.067		40895.2	799.559		40785.2	279.65		41174	0.4315
40501.2	894.301		40790.5	800.019		40685.5	280.096		41074.3	0.43
40401.3	900.397		40690.8	800.663		40585.7	280.587		40974.6	0.42892
40296.6	906.609		40601	801.148		40485.8	281.028		40875	0.42689
40201.9	912.715		40501.3	801.735		40386.2	281.519		40775.4	0.42439
40102.2	918.819		40396.6	802.263		40286.3	281.953		40675.5	0.425
40002.4	924.97		40296.8	802.817		40186.5	282.449		40575.7	0.42251
39902.7	931.065		40197.1	803.276		40086.8	282.896		40475.9	0.42236
39798.1	937.1		40097.5	803.796		39987	283.371		40376.2	0.42022
39698.3	943.189		39997.7	804.278		39887.3	283.81		40276.6	0.41736
39603.5	949.351		39897.9	804.8		39787.6	284.272		40176.9	0.41417
39503.8	955.357		39793.2	805.191		39687.8	284.768		40077.3	0.4132
39404.1	961.409		39693.4	805.792		39588	285.189		39972.5	0.41206
39304.3	967.61		39593.7	806.31		39488.3	285.675		39872.6	0.41013
39199.4	973.46		39494	806.672		39388.6	286.113		39778	0.40852
39104.6	979.486		39399.3	807.092		39293.7	286.557		39678.3	0.40761
39010	985.556		39299.4	807.596		39193.9	287.006		39578.6	0.4054
38910.3	991.491		39199.6	808.062		39089.2	287.462		39478.8	0.40579
38810.4	997.499		39104.9	808.669		38989.4	287.931		39379	0.40529
38705.6	1003.47		39005.1	808.997		38889.7	288.343		39279.2	0.39937
38600.8	1009.23		38900.5	809.31		38789.8	288.812		39179.4	0.39968
38506.2	1015.1		38800.7	809.775		38685.1	289.277		39079.6	0.39957
38411.5	1021.12		38705.8	810.024		38585.4	289.693		38979.9	0.39708
38306.8	1026.98		38606.1	810.508		38485.8	290.157		38880.1	0.3972
38202.1	1032.82		38501.4	810.94		38386	290.585		38780.4	0.3947
38102.4	1038.61		38406.8	811.256		38291.2	291.02		38680.8	0.39441
37997.7	1044.65		38307.1	811.736		38191.4	291.457		38581	0.39649
37902.9	1050.59		38202.3	812.164		38091.8	291.929		38481.2	0.39416
37813.2	1056.3		38102.6	812.592		37992.2	292.36		38381.6	0.39308
37708.3	1062.01		38003	812.887		37892.3	292.787		38281.9	0.39288
37603.5	1067.75		37903.1	813.403		37792.5	293.221		38182.1	0.39017
37504	1073.57		37803.3	813.873		37687.9	293.666		38082.4	0.38835
37409.4	1079.34		37703.6	814.184		37588.2	294.098		37982.6	0.38412
37309.7	1085.03		37603.8	814.552		37493.4	294.537		37882.8	0.38126
37204.9	1090.89		37504.2	814.796		37393.8	294.975		37783	0.38121
37100.2	1096.54		37404.7	815.288		37294.2	295.399		37683.4	0.38177
37005.5	1102.32		37305	815.252		37194.4	295.853		37578.7	0.38207
36915.7	1108.06		37205.2	815.61		37089.7	296.293		37474	0.3789
36815.9	1113.69		37105.5	816.054		36989.9	296.71		37379.4	0.37682
36716.3	1119.42		37010.6	816.305		36900.2	297.157		37284.6	0.37255
36616.5	1125.02		36915.8	816.639		36800.4	297.573		37184.9	0.36987
36516.8	1130.61		36816.1	817.142		36695.7	298.016		37085.2	0.36665
36417.1	1136.29		36716.4	817.462		36601	298.428		36985.4	0.36393
36317.4	1141.81		36616.8	817.979		36501.4	298.872		36880.7	0.36317
36217.7	1147.46		36517.1	818.176		36401.6	299.311		36781	0.36192
36112.9	1153.19		36417.3	818.571		36301.9	299.747		36686.2	0.3621
36013.1	1158.83		36312.6	818.796		36192.2	300.169		36586.5	0.35664
35918.4	1164.51		36212.9	819.047		36092.3	300.598		36481.8	0.35301
35813.7	1169.99		36108.1	819.33		35997.6	301.019		36377.2	0.35115
35714	1175.54		36003.3	819.755		35897.9	301.334		36282.4	0.34997
35619.2	1181		35913.6	819.978		35803.1	301.762		36187.6	0.34792
35519.4	1186.68		35818.9	820.417		35703.4	302.291		36087.9	0.3453
35419.8	1192.17		35714.2	820.726		35598.7	302.708		35988.2	0.34194
35320.1	1197.82		35609.5	820.864		35498.9	303.102		35888.4	0.34014
35220.2	1203.26		35514.8	821.134		35399.3	303.571		35788.7	0.33702
35120.4	1208.85		35420	821.526		35304.6	303.879		35688.9	0.33479
35020.6	1214.29		35320.2	821.694		35204.9	304.329		35589.2	0.33097
34921	1219.76		35220.4	822.055		35100.2	304.839		35489.5	0.32974
34821.4	1225.05		35115.8	822.36		34995.2	305.242		35389.7	0.32954
34721.7	1230.63		35016.1	822.581		34900.5	305.614		35289.9	0.32819
34617.1	1236.1		34916.4	822.825		34805.9	306.04		35190.1	0.32542
34517.3	1241.51		34816.6	823.133		34701.2	306.447		35090.4	0.32358
34422.5	1246.98		34716.8	823.406		34601.5	306.851		34990.7	0.31983
34322.7	1252.34		34612.1	823.776		34501.8	307.302		34886	0.31695
34223	1257.75		34517.4	823.963		34402	307.709		34786.5	0.31474
34123.2	1263.1		34422.7	824.224		34307.2	308.01		34691.7	0.31276
34023.5	1268.55		34322.9	824.442		34207.5	308.477		34592.1	0.31056
33923.9	1273.89		34223.1	824.665		34107.8	308.933		34492.4	0.30514
33824.3	1279.28		34118.5	824.892		34008	309.33		34392.4	0.30304
33719.6	1284.48		34018.8	825.174		33903.4	309.742		34292.7	0.29869
33614.9	1289.78		33924.1	825.475		33808.7	310.154		34197.8	0.29822
33520.1	1294.98		33824.6	825.664		33709.1	310.537		34098	0.29601
33425.4	1300.39		33724.8	825.912		33604.4	310.963		33993.5	0.29236
33320.7	1305.37		33625	826.158		33509.7	311.361		33893.9	0.2902
33215.8	1310.65		33525.3	826.332		33409.9	311.802		33794.3	0.28527
33121.1	1315.82		33425.5	826.722		33310.2	312.159		33694.6	0.2843
33026.5	1320.99		33325.8	826.901		33215.4	312.577		33594.9	0.28169
32926.8	1326.33		33226.1	827.06		33110.7	312.95		33495.1	0.28244
32827.1	1331.7		33121.4	827.306		33006	313.36		33395.3	0.28435
32722.3	1337.07		33021.8	827.493		32911.3	313.77		33295.6	0.28698
32617.7	1342.18		32922.1	827.622		32816.7	314.154		33200.8	0.28651
32518	1347.48		32822.4	827.875		32706.9	314.579		33101.2	0.28367
32423.2	1352.57		32722.6	828.087		32607.1	315.016		32996.6	0.27572
32328.5	1357.88		32622.8	828.249		32512.3	315.386		32896.8	0.27317
32228.8	1363.08		32528	828.469		32407.6	315.817		32797	0.27258
32124	1368.38		32428.3	828.828		32312.8	316.192		32697.3	0.26981
32024.2	1373.52		32328.5	828.949		32213.3	316.553		32602.5	0.26848
31929.5	1378.61		32228.8	829.112		32108.5	316.979		32502.7	0.26815
31829.9	1383.84		32129.1	829.339		32013.7	317.312		32398.2	0.26011
31730.1	1389.02		32029.3	829.636		31914	317.739		32303.6	0.25749
31630.3	1394.17		31929.6	829.792		31814.2	318.127		32203.8	0.25641
31530.6	1399.22		31829.9	829.976		31714.4	318.492		32099	0.25216
31430.9	1403.97		31730.1	830.208		31609.6	318.888		31999.2	0.25444
31331.2	1409.2		31630.3	830.485		31509.9	319.243		31899.4	0.25571
31231.4	1414.03		31530.6	830.528		31415	319.643		31794.7	0.25471
31131.7	1419.43		31430.9	830.755		31320.4	320.012		31694.9	0.24989
31032	1424.17		31331.2	830.933		31220.9	320.391		31605.1	0.24999
30932.4	1429.32		31231.4	831.157		31121.2	320.768		31510.3	0.24699
30832.6	1434.54		31131.8	831.246		31021.4	321.144		31405.6	0.24365
30732.8	1439.57		31032.1	831.423		30921.6	321.542		31300.9	0.24022
30633	1444.52		30932.4	831.659		30816.9	321.901		31206.1	0.23603
30533.3	1449.69		30832.6	831.891		30712.2	322.305		31111.4	0.23495
30433.6	1454.71		30732.8	831.98		30617.4	322.656		31006.7	0.23223
30334.1	1459.46		30633.1	832.028		30517.7	323.05		30902	0.23109
30234.6	1464.6		30533.4	832.358		30418	323.394		30807.2	0.23484
30129.9	1469.56		30433.7	832.468		30323.3	323.718		30712.3	0.23187
30030.1	1474.43		30334	832.568		30218.8	324.119		30602.7	0.23266
29935.3	1479.36		30234.5	832.902		30119.1	324.491		30503.1	0.2326
29835.4	1484.73		30134.9	832.99		30019.4	324.885		30413.3	0.22799
29735.7	1489.51		30035.1	833.195		29919.7	325.221		30313.7	0.22975
29636	1494.86		29935.3	833.343		29824.8	325.602		30214.2	0.23582
29536.3	1499.71		29835.5	833.665		29725.1	325.952		30109.5	0.23038
29436.6	1504.44		29735.7	833.815		29625.3	326.311		30004.7	0.23282
29336.9	1509.42		29631.1	833.932		29525.7	326.67		29905	0.23416
29237.2	1514.66		29531.4	834.108		29426.1	327.045		29805.2	0.22971
29137.4	1519.17		29436.6	834.241		29326.5	327.393		29710.5	0.22969
29037.7	1524.1		29336.9	834.384		29221.7	327.75		29615.8	0.22558
28938	1528.91		29237.2	834.705		29121.9	328.08		29516	0.22321
28838.3	1532.66		29137.5	834.787		29022.1	328.441		29416.3	0.22456
28738.6	1538.21		29037.8	834.968		28922.3	328.785		29316.7	0.22773
28638.9	1541.22		28938	835.112		28827.7	329.163		29212	0.22828
28539.2	1547.88		28838.3	835.332		28728	329.52		29112.3	0.23401
28444.4	1552.05		28738.5	835.407		28628.2	329.841		29012.5	0.23871
28339.7	1556.16		28638.8	835.68		28523.6	330.188		28912.6	0.231
28235.1	1560.8		28539.1	835.615		28418.9	330.53		28817.9	0.23035
28140.2	1564.92		28434.4	835.941		28324.1	330.877		28718.3	0.23288
28035.4	1569.95		28334.7	835.991		28224.5	331.245		28613.6	0.2316
27935.6	1574.63		28240	836.168		28124.7	331.59		28508.9	0.23691
27841	1579.87		28140.2	836.385		28029.7	331.964		28414.3	0.2368
27741.2	1584.51		28035.4	836.525		27930	332.281		28319.5	0.2356
27641.5	1589.73		27940.7	836.699		27830.3	332.623		28219.6	0.2395
27541.8	1595.02		27846	836.779		27730.6	332.987		28114.9	0.2439
27442.2	1599.08		27741.3	836.942		27630.8	333.307		28015.2	0.23927
27342.5	1603.88		27641.6	837.089		27531.2	333.664		27915.4	0.2451
27242.7	1608.82		27541.8	837.22		27426.6	333.981		27815.6	0.25558
27147.9	1613.43		27442.1	837.431		27326.7	334.326		27715.9	0.25769
27048.2	1618.33		27342.5	837.447		27231.8	334.652		27616.4	0.25941
26948.5	1623.13		27242.7	837.623		27132.1	334.99		27521.6	0.25491
26848.7	1628.37		27142.9	837.744		27032.5	335.324		27421.8	0.26031
26744	1632.79		27043.2	837.926		26932.9	335.671		27322.2	0.26275
26639.3	1637.43		26943.4	837.93		26833.2	335.976		27222.4	0.26089
26539.6	1642		26843.7	838.176		26733.5	336.343		27122.5	0.27
26444.9	1646.89		26744	838.273		26633.7	336.613		27022.8	0.27555
26350.1	1651.74		26644.3	838.604		26529	336.939		26918.1	0.28229
26250.3	1655.9		26549.6	838.537		26429.3	337.307		26818.4	0.28516
26145.6	1661.14		26449.9	838.798		26334.4	337.623		26718.7	0.29413
26050.9	1665.61		26345.1	838.797		26234.6	337.946		26619	0.29812
25956.1	1670.41		26245.3	839.004		26134.8	338.268		26524.4	0.29893
25851.5	1675.57		26145.6	839.154		26035.2	338.568		26424.6	0.29934
25746.8	1679.64		26045.9	839.285		25935.6	338.892		26324.8	0.30693
25647.1	1684.66		25946.2	839.496		25835.8	339.215		26225	0.31113
25547.2	1689.13		25846.5	839.531		25736.2	339.525		26120.3	0.31698
25447.2	1694.51		25746.8	839.768		25636.4	339.86		26020.6	0.32276
25347.2	1698.96		25642	839.869		25531.5	340.191		25925.9	0.32577
25252.3	1703.68		25542.2	839.925		25431.5	340.523		25826.1	0.32678
25152.4	1708.13		25447.3	840.172		25331.5	340.845		25726.4	0.3346
25047.6	1713.33		25342.3	840.335		25226.6	341.175		25626.8	0.34334
24947.4	1718.16		25247.4	840.563		25131.7	341.473		25526.9	0.34958
24847.5	1722.83		25152.5	840.638		25036.8	341.791		25426.8	0.35952
24747.7	1727.58		25047.6	840.758		24936.8	342.094		25326.9	0.37458
24652.8	1732.43		24947.6	840.858		24836.9	342.388		25227	0.37981
24552.8	1736.99		24847.6	840.934		24732	342.725		25127.1	0.38195
24447.8	1741.72		24747.6	841.155		24632.1	343.039		25022.2	0.39592
24352.9	1746.32		24647.8	841.307		24537.2	343.334		24922.1	0.40096
24258	1751.11		24547.8	841.375		24437.1	343.613		24827.1	0.40633
24158	1755.53		24452.8	841.453		24337.1	343.953		24727.2	0.41397
24053.2	1760.36		24352.9	841.592		24237.2	344.216		24627.4	0.4274
23948.4	1765.2		24248.1	841.774		24137.4	344.523		24527.4	0.43393
23848.5	1770.1		24148.2	841.898		24037.5	344.772		24427.6	0.44286
23748.6	1774.65		24053.4	841.955		23937.6	345.09		24327.6	0.45344
23648.7	1779.63		23953.5	842.117		23837.8	345.4		24227.7	0.46001
23553.7	1784.72		23848.5	842.219		23737.9	345.709		24127.8	0.47025
23458.8	1789.58		23748.6	842.259		23638	345.979		24028	0.48352
23358.8	1794.08		23653.6	842.578		23538	346.267		23928	0.49458
23248.9	1798.91		23553.6	842.671		23438	346.569		23828.1	0.50877
23144.1	1803.85		23453.7	842.741		23338.1	346.874		23728.3	0.51608
23054.2	1808.45		23358.8	842.835		23238.3	347.174		23628.2	0.52784
22954.3	1813.34		23259	842.995		23138.5	347.461		23528.3	0.54175
22854.4	1818.37		23159.2	843.161		23043.7	347.748		23428.4	0.55485
22759.4	1822.84		23054.3	843.115		22948.7	348.054		23328.5	0.57191
22654.5	1827.6		22949.3	843.373		22843.8	348.306		23228.6	0.58854
22554.7	1832.1		22849.4	843.429		22738.9	348.606		23128.8	0.60094
22454.8	1837.15		22754.5	843.624		22644	348.904		23028.9	0.611
22354.9	1841.89		22659.6	843.737		22544	349.184		22929	0.62469
22260	1846.64		22559.6	843.682		22439.1	349.441		22834.1	0.64263
22160.1	1851.47		22454.8	843.808		22344.3	349.698		22724.1	0.65631
22060.2	1856.46		22349.9	844.112		22244.4	349.976		22619.1	0.67426
21955.3	1861.41		22255	844.078		22139.5	350.279		22529.3	0.69219
21855.3	1866.11		22155.1	844.352		22039.5	350.533		22434.5	0.70547
21755.4	1870.89		22055.2	844.438		21939.6	350.803		22334.5	0.7186
21655.4	1875.35		21960.3	844.346		21839.8	351.088		22229.7	0.73017
21560.5	1879.82		21860.3	844.515		21739.7	351.373		22129.8	0.75393
21460.7	1884.81		21755.4	844.624		21634.9	351.624		22029.9	0.77349
21360.8	1889.49		21650.6	844.749		21535.1	351.89		21935.1	0.80054
21261	1894		21550.7	844.834		21440.1	352.181		21835.1	0.81769
21161	1898.75		21450.7	845.034		21340.3	352.418		21730.1	0.82348
21061.1	1903.51		21350.8	845.104		21240.4	352.693		21630.1	0.83976
20961.1	1908.07		21255.9	845.231		21145.3	352.973		21530.3	0.85402
20861.1	1913.44		21156	845.259		21050.3	353.192		21435.5	0.8831
20761.3	1917.99		21056.2	845.375		20945.4	353.481		21335.5	0.90289
20661.4	1922.52		20961.2	845.528		20845.4	353.735		21230.6	0.91785
20561.5	1927.06		20861.2	845.7		20745.5	354.019		21135.7	0.94025
20461.7	1932.39		20756.3	845.673		20635.6	354.264		21035.8	0.95628
20361.8	1936.93		20656.4	845.856		20535.9	354.563		20930.8	0.9747
20261.8	1941.7		20561.6	845.956		20441	354.813		20835.9	0.99448
20161.9	1946.84		20461.7	846.033		20341	355.083		20736	1.00893
20062	1951.92		20356.8	846.11		20241	355.306		20631.1	1.03242
19961.9	1956.19		20251.9	846.428		20141.2	355.627		20531.2	1.05785
19862	1961.1		20152	846.508		20041.3	355.858		20431.3	1.07887
19762.2	1966.03		20057.1	846.621		19946.5	356.076		20331.5	1.10188
19662.3	1970.88		19962.1	846.755		19846.5	356.347		20236.6	1.12237
19562.5	1975.39		19862.2	846.987		19741.5	356.586		20136.6	1.14761
19462.7	1980.54		19762.2	847.032		19641.7	356.853		20031.7	1.17458
19362.8	1985.02		19662.4	847.203		19541.9	357.057		19931.7	1.20223
19263	1990.23		19557.5	847.242		19442	357.324		19831.7	1.2423
19163	1995.22		19457.6	847.36		19342.1	357.593		19736.9	1.27051
19063	1999.98		19362.8	847.537		19247.2	357.841		19637.2	1.28651
18963.1	2004.98		19263	847.575		19152.1	358.104		19537.4	1.31867
18863.2	2009.67		19163.1	847.798		19052.3	358.297		19442.5	1.35048
18763.4	2014.48		19063.2	848.001		18952.7	358.526		19337.5	1.37625
18663.5	2019.66		18963.1	848.128		18852.8	358.742		19232.5	1.40651
18558.6	2024.35		18863.1	848.291		18747.9	358.883		19132.6	1.42869
18458.8	2029.12		18763.4	848.341		18643.1	359.246		19032.6	1.45544
18358.8	2034.17		18663.5	848.591		18548.2	359.53		18932.8	1.48942
18258.8	2039.14		18558.6	848.527		18448.3	359.733		18833	1.52235
18163.9	2044.11		18458.7	848.738		18343.4	359.979		18733.1	1.56051
18059	2049.09		18363.7	848.831		18248.3	360.218		18633.2	1.59061
17959	2054.04		18263.8	848.991		18153.4	360.463		18538.3	1.62591
17864.1	2059.04		18159	849.19		18048.6	360.656		18443.4	1.65716
17759.2	2063.96		18059	849.237		17948.6	360.915		18343.5	1.69414
17659.2	2068.94		17964	849.354		17848.7	361.167		18238.5	1.72897
17564.3	2074.1		17864.1	849.547		17743.8	361.418		18138.6	1.76032
17464.4	2079.01		17764.2	849.674		17648.8	361.591		18038.7	1.79956
17364.5	2084.17		17664.3	849.867		17554	361.82		17938.8	1.83552
17269.6	2089.14		17564.3	849.939		17449	362.031		17843.9	1.87764
17169.7	2094.16		17464.5	850.112		17344	362.261		17744	1.9194
17064.7	2099.21		17359.5	850.324		17244.2	362.475		17639.1	1.95609
16964.9	2104.31		17254.6	850.507		17144.3	362.744		17539.1	1.99674
16865	2109.32		17159.7	850.628		17049.4	362.952		17439.2	2.03205
16765	2114.41		17064.8	850.637		16954.5	363.146		17339.3	2.07588
16665.2	2119.55		16959.9	850.903		16854.6	363.381		17239.4	2.11914
16565.3	2124.67		16860	851.025		16754.7	363.584		17139.3	2.161
16460.3	2130		16765.1	851.287		16654.8	363.823		17039.4	2.20299
16355.4	2135.31		16660.2	851.315		16549.8	364.056		16934.6	2.24184
16260.4	2140.58		16560.4	851.519		16444.9	364.29		16834.7	2.29033
16165.6	2145.68		16465.3	851.731		16350.1	364.483		16734.8	2.34005
16065.8	2150.83		16365.4	851.744		16255.1	364.646		16554.9	2.41718
15966.1	2156.04		16265.5	851.967		16155	364.867		16405.1	2.45966
15866.2	2161.39		16165.6	852.2		16055.4	365.089		16340.2	2.51015
15766.2	2166.55		16065.8	852.31		15955.7	365.31		16240.2	2.57122
15666.2	2171.7		15966	852.444		15855.7	365.506		16140.4	2.62729
15566.3	2177.18		15866.2	852.628		15755.9	365.716		16040.6	2.69293
15466.4	2182.39		15766.3	852.849		15656	365.921		15935.8	2.74736
15366.5	2187.72		15666.4	852.979		15551	366.148		15840.8	2.80269
15266.6	2193.16		15561.4	853.278		15451	366.321		15746	2.84819
15161.7	2198.69		15461.6	853.434		15356	366.568		15646.1	2.90919
15061.9	2204.06		15361.6	853.649		15256.1	366.764		15546.1	2.96791
14962.1	2209.57		15261.7	853.865		15151.4	366.984		15441.1	3.02981
14862.2	2214.83		15166.8	853.953		15051.6	367.177		15341.3	3.09037
14767.2	2220.26		15067	854.152		14956.6	367.377		15246.4	3.15088
14667.1	2226.05		14967.1	854.465		14856.7	367.58		15146.5	3.21069
14567.2	2231.29		14867.1	854.644		14756.7	367.786		15046.7	3.27202
14472.4	2236.62		14767.2	854.849		14656.8	367.965		14946.7	3.34123
14372.5	2242.14		14667.2	855.115		14556.9	368.137		14841.9	3.4048
14267.6	2247.81		14567.3	855.259		14457	368.375		14742	3.479
14167.7	2253.27		14467.4	855.446		14357.2	368.542		14646.9	3.55132
14072.8	2258.97		14367.5	855.765		14257.3	368.739		14547	3.62135
13972.9	2264.66		14267.7	855.964		14157.4	368.952		14442.1	3.69374
13873	2270.34		14167.8	856.277		14057.5	369.139		14342.3	3.76929
13773	2275.92		14067.8	856.54		13957.6	369.32		14247.4	3.85003
13673	2281.54		13967.9	856.805		13857.7	369.533		14147.5	3.91869
13573.1	2287.39		13868	856.926		13757.6	369.729		14047.6	3.99253
13473.2	2292.99		13768	857.351		13657.6	369.957		13947.7	4.06626
13378.3	2298.98		13668.1	857.585		13552.7	370.169		13847.7	4.14943
13273.5	2304.59		13568.2	857.833		13452.8	370.345		13747.7	4.23853
13168.6	2310.41		13468.3	858.146		13358.1	370.542		13647.8	4.31559
13068.7	2316.38		13363.4	858.388		13253.1	370.749		13547.9	4.39774
12968.7	2322.19		13263.6	858.712		13153.1	370.916		13448.1	4.48666
12868.7	2327.86		13168.7	858.918		13058.1	371.114		13348.2	4.57275
12773.8	2333.84		13068.8	859.247		12958.2	371.34		13248.3	4.66723
12668.9	2339.75		12968.8	859.544		12858.4	371.511		13148.4	4.76692
12564	2345.94		12868.8	859.927		12758.6	371.691		13043.4	4.86132
12469.2	2351.69		12773.9	860.199		12658.7	371.885		12943.5	4.95509
12374.3	2357.96		12674	860.57		12558.7	372.081		12848.5	5.05067
12274.4	2364.04		12569.1	860.854		12458.7	372.283		12748.6	5.15131
12169.5	2370.09		12464.3	861.351		12358.8	372.503		12648.8	5.24722
12069.5	2376.2		12364.3	861.659		12259	372.659		12548.8	5.34274
11974.5	2382.45		12274.4	861.886		12159.1	372.829		12448.8	5.44975
11874.6	2388.7		12174.6	862.329		12059.2	373.015		12349	5.56513
11774.7	2394.85		12069.6	862.693		11959.3	373.223		12244.1	5.67784
11674.9	2401.06		11969.6	863.089		11859.3	373.439		12144.2	5.80104
11575	2407.51		11869.7	863.402		11759.4	373.637		12044.3	5.92527
11475.1	2413.74		11769.7	863.877		11659.4	373.823		11944.3	6.04474
11365.2	2419.91		11669.9	864.305		11554.5	373.968		11849.4	6.16701
11270.3	2426.5		11570.1	864.62		11454.7	374.228		11749.5	6.29567
11180.3	2432.77		11470.2	865.1		11354.9	374.433		11649.6	6.42764
11080.4	2439.09		11375.3	865.526		11254.9	374.577		11549.7	6.55194
10975.4	2445.67		11280.4	865.974		11159.8	374.806		11449.8	6.6759
10875.5	2452.23		11175.4	866.407		11059.9	375.017		11349.9	6.81087
10775.6	2458.86		11070.3	866.989		10955	375.181		11250.1	6.94422
10675.6	2465.2		10970.5	867.318		10855.2	375.377		11150.1	7.08902
10580.7	2471.58		10870.6	867.83		10760.2	375.574		11045.1	7.22866
10475.8	2478.06		10770.7	868.201		10660.2	375.761		10945.2	7.36807
10370.9	2484.68		10675.7	868.905		10560.2	375.939		10850.3	7.51265
10275.8	2491.34		10580.7	869.309		10460.3	376.17		10750.4	7.66554
10175.8	2497.7		10475.8	869.923		10360.4	376.278		10650.4	7.81283
10071	2504.42		10370.8	870.5		10260.6	376.402		10550.4	7.96851
9976.13	2510.97		10275.8	871.077		10160.5	376.758		10450.4	8.1295
9881.2	2517.78		10180.9	871.671		10060.6	376.969		10350.5	8.29457
9781.34	2524.12		10076	872.322		9955.85	377.126		10250.6	8.45528
9676.42	2530.7		9971.12	872.937		9850.83	377.354		10150.5	8.62194
9571.5	2537.28		9871.3	873.554		9756.04	377.53		10050.7	8.78987
9476.63	2543.85		9776.39	874.031		9656.14	377.781		9950.88	8.96522
9376.63	2550.48		9676.4	874.836		9556.1	377.993		9850.91	9.13874
9271.64	2557.12		9571.46	875.403		9461.19	378.235		9750.99	9.31497
9176.76	2563.81		9471.61	876.204		9361.19	378.458		9651.09	9.49475
9081.89	2570.05		9371.68	876.803		9261.18	378.68		9551.24	9.67884
8977	2576.76		9271.64	877.61		9156.36	378.904		9451.29	9.86573
8877.11	2583.4		9171.73	878.38		9056.48	379.166		9351.25	10.0587
8777.27	2589.79		9076.85	879.184		8961.51	379.358		9251.32	10.255
8677.38	2596.2		8981.96	879.894		8861.76	379.558		9151.44	10.4553
8577.5	2602.59		8877.08	880.808		8761.89	379.832		9046.53	10.6589
8477.54	2609.26		8772.25	881.628		8661.92	380.066		8946.67	10.8638
8377.46	2615.65		8672.36	882.347		8557.08	380.303		8851.86	11.0751
8277.53	2621.88		8572.5	883.332		8457.13	380.56		8751.98	11.2901
8177.72	2628.09		8472.65	884.172		8362.11	380.84		8652.09	11.506
8077.86	2634.68		8372.64	885.202		8262.26	381.086		8552.27	11.7271
7977.93	2640.87		8277.65	886.165		8162.46	381.329		8452.31	11.957
7878.05	2646.98		8177.76	887.212		8062.5	381.601		8352.26	12.185
7783.2	2653.3		8072.82	888.184		7967.62	381.884		8252.34	12.4213
7678.31	2659.61		7972.98	889.177		7867.71	382.207		8152.45	12.6593
7573.33	2665.54		7878.14	890.237		7762.64	382.515		8052.58	12.906
7478.36	2671.91		7778.15	891.348		7662.83	382.776		7952.71	13.1523
7383.44	2677.99		7678.26	892.522		7563.04	383.118		7847.82	13.4066
7283.51	2684.07		7583.34	893.625		7463.02	383.417		7742.93	13.6632
7183.6	2690.17		7483.4	894.815		7368.03	383.717		7647.99	13.9239
7083.7	2696.13		7378.49	896.103		7268.14	384.064		7553.05	14.1946
6983.85	2702.21		7278.55	897.386		7163.26	384.431		7453.06	14.4672
6884.01	2707.97		7183.66	898.725		7063.3	384.75		7353.13	14.7432
6779.05	2713.72		7083.73	899.96		6963.45	385.019		7253.23	15.0267
6679.11	2719.44		6983.77	901.354		6863.49	385.446		7153.29	15.3116
6584.18	2725.29		6883.85	902.82		6763.51	385.871		7053.37	15.6055
6484.2	2730.96		6783.98	904.332		6668.58	386.237		6958.49	15.9025
6384.27	2736.61		6684	905.781		6568.55	386.49		6858.6	16.2076
6279.36	2742.41		6584.07	907.381		6463.8	387.07		6753.69	16.5167
6179.43	2748.03		6484.24	908.934		6363.93	387.507		6653.74	16.8319
6084.47	2753.38		6384.27	910.621		6268.83	387.892		6553.82	17.1544
5984.52	2758.95		6284.32	912.382		6173.97	388.326		6453.91	17.4862
5884.59	2764.48		6184.37	914.122		6074.11	388.816		6358.96	17.818
5784.53	2770.09		6079.4	915.849		5969.04	389.295		6259.09	18.1616
5684.51	2775.44		5979.51	917.768		5864.08	389.8		6159.29	18.506
5579.56	2780.94		5879.63	919.63		5769.13	390.303		6059.3	18.8628
5479.59	2786.32		5779.62	921.581		5674.13	390.829		5959.3	19.2179
5384.77	2791.72		5684.52	923.739		5569.21	391.337		5859.34	19.5862
5284.94	2796.87		5584.56	925.926		5469.22	391.893		5759.2	19.9594
5185.01	2802.24		5484.62	928.029		5374.4	392.467		5659.21	20.3341
5085.06	2807.7		5384.75	930.287		5274.58	393.034		5554.29	20.7193
4985.15	2812.53		5284.89	932.525		5169.57	393.633		5454.35	21.11
4885.1	2817.91		5184.94	934.958		5064.63	394.292		5354.51	21.5045
4785.07	2822.84		5085	937.441		4964.66	394.882		5259.66	21.9104
4685.12	2828.18		4985.12	940.008		4859.61	395.605		5159.77	22.3229
4585.18	2833.14		4885.11	942.535		4759.58	396.296		5054.85	22.7364
4485.29	2838.13		4785.06	945.266		4669.57	396.99		4782.5	24.0145
4385.33	2842.94		4680.14	948.044		4569.65	397.729		4634.36	24.4442
4285.24	2847.04		4580.18	950.801		4464.74	398.502		4559.44	24.8923
4184.79	2852.84		4485.26	953.669		4369.83	399.265		4454.57	25.338
4084.69	2857.74		4385.36	956.532		4274.94	400.073		4354.72	25.7948
3984.94	2862.55		4285.4	959.592		4170.02	400.897		4259.83	26.2571
3880.07	2867.23		4186.16	961.8		4070.15	401.756		4154.88	26.7295
3780.21	2872.04		4085.62	965.903		3975.05	402.575		4054.86	27.2122
3685.27	2876.72		3984.54	969.054		3870	403.481		3964.84	27.7067
3585.3	2881.68		3884.88	972.189		3770.09	404.387		3865.04	28.2097
3480.36	2885.92		3785.14	975.407		3675.1	404.799		3765.07	28.7218
3380.37	2890.34		3685.25	978.649		3574.55	406.533		3660.06	29.2484
3285.36	2895.11		3585.28	981.97		3469.17	407.331		3555.14	29.7876
3185.44	2899.7		3485.29	985.263		3369.49	408.286		3455.13	30.337
3085.49	2904.11		3385.37	988.438		3269.7	409.218		3360.14	30.9
2985.51	2908.07		3285.39	991.781		3164.77	410.237		3260.1	31.4727
2885.58	2912.59		3185.41	994.881		3069.75	411.273		3160.19	32.065
2785.56	2916.52		3085.39	998.035		2974.91	412.307		3060.24	32.6688
2685.58	2921.12		2985.45	1000.9		2870.04	413.305		2960.33	33.2806
2585.7	2925.49		2885.57	1004.08		2770.1	414.385		2860.38	33.9198
2485.8	2929.52		2785.57	1007.07		2670.23	415.455		2760.28	34.5778
2385.78	2933.57		2685.69	1010.02		2570.32	416.491		2660.32	35.2544
2285.79	2937.92		2580.73	1012.87		2470.37	417.537		2555.42	35.9499
2185.86	2942.09		2475.79	1015.8		2370.32	418.591		2460.43	36.6677
2085.85	2946.01		2380.8	1018.66		2270.27	419.595		2360.49	37.4115
1985.78	2949.86		2285.82	1021.47		2170.27	420.676		2255.39	38.1748
1885.74	2953.74		2185.82	1024.31		2070.42	421.659		2155.26	38.973
1785.95	2957.86		2085.87	1027		1970.46	422.73		2055.43	39.7998
1686.22	2961.43		1980.91	1029.53		1875.36	423.794		1955.56	40.6654
1586.25	2965.45		1880.83	1031.93		1770.59	424.818		1855.62	41.5605
1486.21	2969.07		1786.02	1034.59		1670.76	425.826		1760.78	42.4975
1386.26	2972.71		1686.23	1036.71		1575.77	426.721		1660.95	43.4828
1286.16	2976.43		1586.33	1039.05		1475.74	427.534		1560.99	44.5253
1186.12	2979.97		1486.38	1041.41		1375.77	428.344		1465.96	45.6237
1086.21	2983.3		1386.32	1043.42		1270.79	428.977		1365.94	46.7878
981.165	2987.02		1281.24	1045.31		1165.48	429.598		1260.93	48.0229
881.206	2990.29		1181.22	1047.26		1070.55	430.181		1155.78	49.344
786.294	2993.69		1086.21	1049.02		975.81	430.66		1060.76	50.7665
686.276	2997.11		986.195	1050.72		875.802	431.14		965.932	52.2942
586.316	2999.94		881.298	1052.33		775.816	431.599		866.023	53.9624
486.319	3003.36		776.338	1053.77		675.915	431.915		766.031	55.7729
391.209	3006.31		676.304	1055.13		576.037	432.249		666.038	57.7535
291.248	3009.61		581.332	1056.41		475.938	432.452		566.076	59.9055
186.324	3012.46		486.339	1057.58		375.962	432.474		461.077	62.22
93.0127	3013.83		381.282	1058.53		270.996	432.492		361.971	63.1552
-2.70582	3018.55		281.397	1059.62		170.925	432.357		265.993	66.7284
-110.064	3021.73		181.548	1060.47		75.9555	432.127		164.204	68.282
-214.772	3024.54		104.181	1060.27		-23.8867	431.868		64.6491	69.3464
-314.343	3027.38		8.60569	1060.97		-123.869	431.519		-39.8698	69.9984
-413.983	3030.23		-114.803	1062.72		-220.977	429.722		-139.518	70.2477
-513.76	3033.08		-209.809	1063.11		-326.678	430.948		-234.221	70.1994
-613.504	3035.81		-309.365	1063.6		-430.268	430.394		-333.946	69.8799
-713.179	3038.49		-418.885	1063.94		-524.774	429.794		-438.726	69.2469
-817.887	3041.72		-518.653	1064.17		-624.256	429.139		-538.579	68.3098
-917.634	3043.96		-608.447	1064.35		-723.982	428.625		-643.306	67.1048
-1012.48	3046.22		-703.134	1064.59		-823.649	427.968		-743.1	65.5853
-1112.29	3048.83		-807.898	1064.66		-923.247	427.373		-832.932	63.8705
-1212.05	3051.4		-912.584	1064.48		-1022.93	426.821		-937.668	61.9907
-1311.9	3053.88		-1012.34	1064.57		-1122.69	426.245		-1037.49	59.9346
-1406.8	3056.41		-1117.14	1064.44		-1222.45	425.703		-1132.3	57.8651
-1506.65	3058.57		-1216.93	1064.38		-1327.31	425.188		-1232.12	55.9142
-1606.47	3060.93		-1311.84	1064.2		-1427.27	424.66		-1332.03	54.0612
-1706.24	3063.21		-1406.75	1063.63		-1522.07	424.18		-1431.96	52.308
-1810.98	3065.4		-1506.58	1063.53		-1621.93	423.669		-1536.78	50.671
-1910.84	3068.04		-1611.43	1063.09		-1721.78	423.18		-1641.59	49.1546
-2010.74	3069.83		-1706.3	1062.57		-1821.49	422.682		-1741.44	47.7422
-2110.6	3071.95		-1806.08	1062.01		-1926.35	422.222		-1836.21	46.4208
-2210.41	3074.26		-1905.85	1061.61		-2026.19	421.758		-1931.02	45.1901
-2310.21	3076.48		-2000.69	1060.84		-2121.03	421.246		-2030.82	44.042
-2405.05	3078.34		-2105.51	1060.17		-2221.02	420.836		-2130.6	42.9544
-2499.87	3080.26		-2205.37	1059.36		-2320.84	420.395		-2230.52	41.9299
-2604.68	3081.91		-2305.29	1058.55		-2420.57	419.97		-2330.35	40.9639
-2704.61	3083.78		-2410.15	1057.91		-2520.33	419.495		-2430.16	40.0435
-2799.54	3086.01		-2510.01	1057.03		-2619.98	419.12		-2530.09	39.1696
-2904.55	3087.81		-2609.81	1056.02		-2724.86	418.679		-2629.95	38.3371
-3004.64	3089.53		-2709.63	1055.09		-2825.02	418.301		-2729.76	37.5452
-3099.8	3090.96		-2814.58	1054.14		-2920.1	417.885		-2829.68	36.7866
-3200.01	3092.67		-2914.6	1052.92		-3020.06	417.525		-2929.74	36.0498
-3305.16	3094.14		-3009.64	1051.85		-3120.22	417.227		-3029.88	35.3432
-3410.29	3095.85		-3109.86	1050.79		-3220.42	416.872		-3130.08	34.6611
-3510.48	3097.45		-3210.11	1049.71		-3320.62	416.523		-3230.3	33.9903
-3610.65	3098.69		-3310.26	1048.5		-3420.81	416.218		-3330.5	33.3447
-3710.69	3100.16		-3410.34	1047.12		-3515.83	415.817		-3430.52	32.7152
-3810.8	3101.62		-3510.45	1045.97		-3616.01	415.496		-3530.73	32.1063
-3910.87	3103.08		-3610.65	1044.63		-3721.21	415.182		-3630.99	31.5077
-4005.95	3104.25		-3710.79	1043.42		-3821.28	414.78		-3730.99	30.9222
-4106.11	3105.75		-3810.87	1041.97		-3926.32	414.484		-3836.06	30.3518
-4206.14	3106.92		-3905.9	1040.81		-4026.39	414.111		-3936.19	29.7954
-4301.11	3107.95		-4005.97	1039.33		-4121.54	413.781		-4031.35	29.2597
-4401.04	3109.05		-4111.04	1037.94		-4221.63	413.434		-4131.44	28.7308
-4501.01	3110.11		-4206.05	1036.58		-4321.48	413.08		-4231.53	28.2142
-4605.99	3111.21		-4301.07	1035.22		-4421.44	412.716		-4331.53	27.7023
-4710.95	3112.13		-4405.97	1033.95		-4521.47	412.293		-4431.4	27.2053
-4805.93	3113.51		-4510.9	1032.45		-4621.42	411.894		-4531.38	26.7133
-4905.99	3114.44		-4610.89	1030.96		-4721.41	411.485		-4636.27	26.2322
-5006.08	3115.1		-4710.79	1029.54		-4821.43	411.055		-4736.19	25.7617
-5093.41	3115.22		-4810.82	1028.06		-4921.44	410.681		-4831.36	25.2939
-5199.21	3117.17		-4905.96	1026.64		-5016.48	410.21		-4931.45	24.8421
-5312.38	3118.11		-4988.84	1024.38		-5116.58	409.723		-5026.36	24.3869
-5406.85	3119.1		-5094.58	1023.16		-5221.56	409.328		-5126.32	23.9425
-5501.58	3119.74		-5207.54	1022.31		-5321.5	408.825		-5231.34	23.5042
-5601.42	3120.83		-5307.18	1020.58		-5413.89	407.53		-5330.08	22.6066
-5706.25	3121.42		-5406.61	1018.97		-5514.63	408.312		-5430.78	22.7813
-5806.26	3122.34		-5506.36	1017.28		-5617.64	407.583		-5532.5	22.2386
-5901.37	3123.1		-5611.29	1015.74		-5712.27	406.945		-5632.1	21.8259
-6001.31	3123.83		-5711.15	1014.16		-5817.04	406.422		-5731.75	21.4254
-6101.27	3124.41		-5806.16	1012.34		-5916.86	405.83		-5831.71	21.0366
-6201.21	3125.07		-5901.36	1010.82		-6016.79	405.358		-5931.74	20.6487
-6301.08	3125.79		-6001.26	1009.43		-6121.73	404.801		-6031.66	20.2664
-6406	3126.28		-6106.05	1007.67		-6221.63	404.269		-6131.74	19.892
-6505.99	3126.76		-6206.05	1006.12		-6321.54	403.768		-6231.6	19.5237
-6600.99	3127.4		-6300.99	1004.27		-6416.55	403.194		-6336.38	19.1666
-6701.1	3128.14		-6400.93	1002.84		-6516.55	402.627		-6436.4	18.8134
-6801.14	3128.22		-6506	1001.16		-6616.48	402.114		-6531.32	18.4671
-6901.08	3128.62		-6606	999.489		-6711.43	401.54		-6631.18	18.126
-7001.08	3128.99		-6701.05	997.794		-6811.47	400.942		-6726.3	17.7962
-7101.01	3129.46		-6806.08	996.124		-6916.51	400.361		-6826.41	17.4681
-7201.03	3129.83		-6911.05	994.527		-7021.47	399.759		-6931.37	17.1455
-7301.01	3130.25		-7006.03	992.759		-7116.4	399.174		-7026.28	16.8289
-7400.95	3130.46		-7101.04	991.045		-7216.36	398.633		-7126.35	16.5241
-7500.97	3130.83		-7201.07	989.523		-7321.36	397.99		-7231.36	16.2201
-7601.04	3130.94		-7305.95	987.676		-7421.44	397.452		-7331.3	15.9215
-7701.07	3131.03		-7410.84	986.015		-7521.45	396.84		-7431.32	15.6237
-7801.05	3131.31		-7510.91	984.58		-7621.5	396.203		-7531.29	15.3393
-7901.03	3130.98		-7605.99	982.817		-7726.5	395.657		-7631.36	15.0613
-8000.96	3131.36		-7701.01	981.043		-7821.51	395.086		-7731.37	14.7806
-8105.93	3131.37		-7800.94	979.541		-7911.59	394.502		-7831.34	14.5091
-8210.87	3131.44		-7900.91	977.698		-8011.54	393.899		-7926.34	14.244
-8305.87	3131.89		-8005.95	976.146		-8111.45	393.365		-8026.36	13.9812
-8400.9	3131.52		-8110.96	974.328		-8211.44	392.727		-8131.26	13.7236
-8500.89	3131.82		-8205.96	972.843		-8311.41	392.22		-8231.2	13.4731
-8600.94	3131.88		-8306.02	971.183		-8411.33	391.66		-8326.2	13.2214
-8700.92	3131.83		-8405.95	969.559		-8516.35	391.112		-8431.21	12.9749
-8800.91	3131.71		-8500.87	968.043		-8616.3	390.582		-8531.38	12.7366
-8900.86	3131.55		-8600.95	966.457		-8711.35	390.021		-8626.34	12.5036
-9000.81	3131.31		-8700.97	964.931		-8811.45	389.525		-8731.18	12.2728
-9105.79	3131.14		-8800.97	963.089		-8911.33	389.015		-8831.18	12.046
-9205.75	3131.07		-8905.81	961.646		-9016.17	388.497		-8926.13	11.8229
-9305.75	3130.88		-9005.67	959.976		-9116.11	387.978		-9026.11	11.6067
-9405.8	3130.3		-9100.61	958.326		-9216.05	387.532		-9131.03	11.3938
-9505.83	3129.53		-9200.52	956.925		-9320.97	387.054		-9225.96	11.1783
-9605.74	3128.55		-9300.45	955.521		-9416.13	386.635		-9326.02	10.9695
-9700.72	3127.98		-9400.67	954.075		-9516.19	386.177		-9426.04	10.7629
-9800.77	3127.32		-9500.76	952.617		-9616.1	385.716		-9526.1	10.5618
-9905.7	3127.07		-9605.61	951.158		-9716.1	385.294		-9626.11	10.3703
-10005.6	3126.5		-9705.64	949.629		-9821.12	384.894		-9726.03	10.1806
-10100.6	3126.25		-9800.59	948.053		-9921.09	384.461		-9825.95	9.99055
-10200.5	3125.65		-9900.51	946.633		-10021	384.094		-9925.85	9.80393
-10305.5	3125.07		-10005.5	945.306		-10115.9	383.724		-10025.8	9.62665
-10405.6	3124.69		-10105.5	943.907		-10210.9	383.33		-10125.8	9.44745
-10500.5	3123.44		-10200.5	942.388		-10311	383.047		-10230.8	9.27048
-10600.6	3123.69		-10300.5	941.025		-10416.1	382.659		-10330.8	9.10237
-10705.7	3122.86		-10400.5	939.538		-10516.1	382.339		-10505.7	8.76256
-10805.7	3122.06		-10500.6	938.306		-10611.1	382.033		-10655.7	8.59672
-10900.7	3121.5		-10600.6	936.967		-10716.1	381.709		-10735.8	8.43933
-11000.7	3120.58		-10700.6	935.462		-10821	381.438		-10835.9	8.27081
-11100.7	3119.84		-10800.6	934.227		-10916.1	381.108		-10925.9	8.11366
-11200.7	3118.93		-10900.6	932.791		-11016.1	380.853		-11036	7.95624
-11300.7	3118.04		-11000.6	931.467		-11116.2	380.578		-11140.9	7.80787
-11400.7	3117.23		-11100.6	930.542		-11216.2	380.304		-11230.8	7.6574
-11505.7	3116.24		-11200.7	928.748		-11316.2	380.056		-11325.9	7.5093
-11605.7	3115.57		-11300.7	927.582		-11416.2	379.821		-11421	7.37281
-11700.5	3114.57		-11400.8	926.206		-11521.2	379.523		-11521	7.2315
-11800.6	3113.82		-11500.7	924.925		-11616.1	379.285		-11625.9	7.09694
-11900.6	3112.81		-11600.6	923.43		-11711	379.051		-11725.8	6.95952
-12000.5	3112.04		-11700.6	922.191		-11816	378.849		-11820.8	6.8266
-12100.6	3111.02		-11800.6	920.781		-11921	378.614		-11920.8	6.69847
-12200.6	3110.26		-11900.6	919.513		-12016	378.413		-12025.9	6.57301
-12300.6	3109.71		-12000.5	918.369		-12111.1	378.116		-12130.9	6.44491
-12400.6	3108.97		-12100.5	917.344		-12211	377.97		-12225.9	6.31672
-12500.4	3108.5		-12200.6	915.831		-12311	377.788		-12320.9	6.1947
-12600.2	3107.33		-12300.6	914.557		-12411	377.561		-12420.9	6.08004
-12700.2	3106.85		-12400.6	913.35		-12510.8	377.346		-12525.7	5.96327
-12800.3	3105.42		-12500.4	912.157		-12610.8	377.175		-12630.6	5.84799
-12900.3	3104.77		-12600.3	910.959		-12710.8	376.984		-12725.6	5.73242
-13000.4	3103.54		-12700.2	909.814		-12810.7	376.78		-12820.5	5.6148
-13105.5	3102.51		-12800.1	908.561		-12910.8	376.63		-12925.6	5.51385
-13205.6	3101.48		-12900.2	907.567		-13011	376.513		-13030.8	5.4092
-13300.6	3100.23		-13000.3	906.361		-13116	376.321		-13125.8	5.30636
-13400.7	3099.27		-13100.5	905.042		-13221.1	376.155		-13220.9	5.21063
-13495.8	3098.42		-13200.6	904.037		-13316.2	375.892		-13326	5.11865
-13595.9	3097.13		-13300.7	902.87		-13411.1	375.773		-13426	5.02231
-13700.9	3096.32		-13400.7	901.78		-13511.2	375.604		-13521	4.92397
-13801.1	3095.31		-13500.6	900.676		-13611.3	375.416		-13621.2	4.83078
-13901.2	3094.05		-13605.7	899.531		-13711.4	375.259		-13726.3	4.73998
-14001.2	3093.05		-13710.8	898.367		-13811.5	375.138		-14011.8	4.46925
-14101.3	3091.65		-13805.9	897.411		-13911.7	374.92		-14282	4.22486
-14201.4	3090.27		-13901.1	895.992		-14011.6	374.773		-14442	4.14558
-14301.4	3089.15		-14001.4	895.326		-14111.7	374.613		-14522.1	4.07038
-14401.6	3088.1		-14101.6	894.2		-14211.8	374.435		-14622.2	3.99208
-14501.7	3086.68		-14201.5	893.187		-14311.8	374.301		-14722.4	3.92409
-14601.7	3085.81		-14301.5	892.07		-14411.9	374.139		-14822.4	3.84609
-14701.9	3084.51		-14401.6	891.103		-14512.1	374.008		-14922.4	3.77032
-14802	3082.73		-14501.6	889.995		-14612.2	373.79		-15022.5	3.70233
-14902.2	3082.06		-14601.7	888.982		-14712.3	373.615		-15122.6	3.64166
-15002.2	3081.05		-14701.9	887.969		-14812.4	373.51		-15222.6	3.5747
-15102.2	3079.36		-14796.9	886.987		-14912.5	373.291		-15322.6	3.50897
-15202.3	3077.74		-14892	886.096		-15012.7	373.077		-15422.7	3.44086
-15302.4	3076.05		-14997	885.084		-15117.7	372.964		-15522.8	3.37774
-15402.4	3075.54		-15102.2	884.043		-15217.7	372.778		-15622.9	3.31414
-15502.5	3074.07		-15202.3	883.104		-15312.7	372.646		-15723	3.25408
-15597.6	3071.67		-15302.3	882.229		-15412.9	372.536		-15823.2	3.19022
-15697.8	3069.8		-15402.4	881.124		-15512.9	372.358		-15923.2	3.13159
-15807.9	3067.8		-15502.4	880.151		-15613	372.192		-16028.3	3.0737
-15908	3067.06		-15602.5	879.407		-15713.2	371.995		-16128.4	3.01357
-16003.1	3065.13		-15702.6	878.473		-15813.3	371.902		-16223.3	2.95631
-16103.2	3063.85		-15802.7	878.587		-15913.4	371.728		-16323.4	2.90195
-16203.2	3062.24		-15902.9	877.937		-16013.5	371.543		-16423.6	2.84279
-16298.3	3060.69		-15998	877.091		-16113.6	371.398		-16523.8	2.79084
-16398.3	3059		-16103	876.216		-16213.6	371.227		-16623.9	2.73821
-16508.5	3057.59		-16203	875.451		-16313.6	371.062		-16723.9	2.68625
-16608.6	3055.62		-16298.2	874.553		-16413.8	370.918		-16823.9	2.6338
-16698.7	3054.1		-16398.3	873.695		-16513.9	370.751		-16924.1	2.5889
-16798.7	3052.26		-16498.4	872.483		-16614	370.605		-17024.2	2.53747
-16903.8	3050.4		-16603.5	872.128		-16714	370.473		-17124.3	2.48946
-17003.8	3048.73		-16703.6	871.352		-16814.1	370.297		-17224.3	2.43609
-17103.9	3047.04		-16803.7	870.449		-16914.2	370.106		-17329.3	2.39519
-17199	3045.81		-16903.7	869.756		-17014.3	369.908		-17429.5	2.349
-17294.1	3043.78		-16998.8	868.064		-17114.3	369.767		-17524.6	2.30294
-17399.2	3042.34		-17098.9	867.067		-17214.4	369.547		-17624.7	2.25662
-17504.4	3040.43		-17198.9	866.334		-17314.5	369.39		-17724.7	2.21383
-17604.5	3038.85		-17299	866.802		-17409.6	369.199		-17824.9	2.17185
-17704.6	3037.22		-17399.2	865.283		-17509.8	369.033		-17925.1	2.13484
-17799.7	3035.83		-17494.3	864.382		-17614.9	368.874		-18025.2	2.09292
-17899.8	3034.51		-17594.3	863.772		-17715	368.707		-18130.3	2.05137
-18004.9	3034.29		-17694.4	862.933		-17815.1	368.566		-18230.3	2.01036
-18100	3032.27		-17799.5	862.267		-17915.3	368.349		-18325.5	1.96696
-18200.1	3030.28		-17904.6	861.645		-18020.5	368.207		-18420.6	1.92536
-18305.2	3028.32		-18004.8	861.05		-18115.5	368.042		-18520.7	1.88697
-18400.3	3026.16		-18099.9	860.483		-18210.6	367.883		-18620.8	1.84929
-18500.5	3024.75		-18199.9	859.898		-18315.7	367.704		-18720.8	1.81626
-18600.6	3023.15		-18300.1	859.211		-18420.9	367.495		-18825.9	1.77632
-18700.6	3021.53		-18395.3	859.715		-18520.9	367.326		-18926	1.74714
-18800.7	3018.99		-18495.4	859.301		-18616	367.145		-19026	1.70358
-18900.6	3016.72		-18600.4	858.686		-18716	366.968		-19121	1.67102
-19005.7	3015.06		-18705.4	858.205		-18816	366.785		-19221.2	1.63518
-19105.7	3013.28		-18805.5	857.618		-18916.1	366.536		-19331.3	1.59693
-19200.9	3011.4		-18905.6	857.109		-19016.2	366.352		-19426.4	1.56738
-19301.2	3009.31		-19000.7	856.595		-19121.3	366.23		-19526.5	1.53433
-19401.2	3007.92		-19100.8	856.088		-19216.4	366.02		-19631.6	1.49973
-19501.2	3005.46		-19205.8	855.676		-19306.6	365.852		-19726.5	1.46589
-19606.3	3003.97		-19306	855.191		-19411.6	365.666		-19826.5	1.43366
-19706.2	3001.57		-19401.1	854.701		-19516.7	365.474		-19926.7	1.40084
-19801.2	2999.36		-19496.2	854.316		-19616.8	365.227		-20026.8	1.3722
-19896.4	2996.75		-19601.2	853.844		-19721.7	365.048		-20126.9	1.34007
-19996.5	2994.64		-19706.2	853.419		-19821.8	364.865		-20232	1.31424
-20096.6	2993.45		-19801.2	852.951		-19916.9	364.615		-20332.1	1.2897
-20201.7	2991.65		-19901.3	852.534		-20012	364.475		-20427.2	1.25409
-20306.8	2989.16		-20006.4	852.202		-20112.1	364.275		-20527.3	1.22638
-20407	2986.94		-20106.6	851.816		-20217.3	364.015		-20627.3	1.1987
-20507	2984.16		-20201.6	851.427		-20317.4	363.834		-20727.3	1.16892
-20602	2981.84		-20296.7	851.076		-20417.3	363.562		-20827.4	1.14167
-20697.1	2979.64		-20396.7	850.675		-20517.3	363.392		-20927.5	1.11176
-20802.2	2977.8		-20501.8	850.415		-20612.5	363.27		-21027.6	1.08772
-20902.3	2975.46		-20601.9	850.116		-20707.6	363.047		-21127.7	1.06154
-20997.3	2973.67		-20702	849.735		-20812.5	362.826		-21227.9	1.0378
-21097.4	2971.22		-20802	849.349		-20917.6	362.601		-21322.9	1.0114
-21197.5	2968.96		-20907.1	849.063		-21017.7	362.366		-21423	0.98767
-21297.5	2966.9		-21012.2	848.763		-21112.8	362.172		-21528	0.96438
-21397.6	2964.89		-21102.3	848.412		-21212.9	361.942		-21628.1	0.9414
-21497.8	2962.45		-21197.4	848.104		-21318	361.752		-21728.3	0.91678
-21597.9	2960.4		-21297.5	847.845		-21413.1	361.551		-21918.5	0.86931
-21697.9	2958.11		-21402.7	847.63		-21508.2	361.31		-22068.5	0.84763
-21803	2956.18		-21502.7	847.265		-21608.3	361.092		-22128.6	0.82876
-21903.1	2953.66		-21597.8	847.065		-21713.5	360.861		-22228.8	0.80385
-21998.3	2951.77		-21702.8	846.804		-21818.6	360.664		-22328.8	0.78351
-22098.3	2949.69		-21802.8	846.55		-21918.7	360.419		-22428.8	0.76237
-22198.3	2947.78		-21898	846.202		-22013.8	360.229		-22533.8	0.74389
-22298.4	2947.01		-21998.2	846.028		-22108.8	359.993		-22633.9	0.72285
-22398.5	2944.69		-22103.2	845.863		-22213.8	359.779		-22729.1	0.70079
-22498.5	2942.28		-22203.3	845.606		-22313.9	359.58		-22829.3	0.68267
-22598.5	2939.89		-22298.4	845.406		-22408.9	359.29		-22924.3	0.66474
-22698.6	2938.62		-22398.4	845.171		-22514	359.141		-23024.4	0.64526
-22798.8	2936.31		-22498.5	844.981		-22619.1	358.833		-23129.5	0.62525
-22898.9	2933.65		-22598.6	844.7		-22714.2	358.629		-23229.4	0.6067
-22999.1	2931.72		-22698.6	844.51		-22814.3	358.399		-23329.4	0.58821
-23099.2	2929.57		-22798.8	844.356		-22919.5	358.141		-23429.6	0.57263
-23199.2	2926.28		-22903.9	844.105		-23019.4	357.98		-23529.6	0.55245
-23299	2924.32		-23003.9	844.09		-23114.5	357.703		-23629.7	0.53955
-23399.1	2922.12		-23098.9	843.891		-23214.6	357.43		-23729.7	0.52008
-23499.1	2919.44		-23198.9	843.677		-23314.5	357.262		-23829.8	0.5045
-23599.2	2917.04		-23298.9	843.442		-23409.5	356.968		-23924.9	0.49012
-23699.4	2914.43		-23399.1	843.338		-23509.6	356.665		-24020	0.47412
-23799.6	2912.44		-23504.1	843.141		-23614.7	356.495		-24120	0.45586
-23899.6	2910.12		-23604.1	843.016		-23714.9	356.247		-24225.2	0.43921
-23999.6	2906.89		-23699.3	842.821		-23810	356.039		-24325.2	0.42367
-24099.7	2904.63		-23799.5	842.597		-23915	355.792		-24425.3	0.40708
-24199.7	2902.51		-23899.4	842.484		-24020	355.459		-24530.3	0.39163
-24299.8	2900.07		-23999.5	842.268		-24115.2	355.292		-24625.4	0.38332
-24399.8	2897.43		-24099.6	842.167		-24210.3	355.039		-24725.6	0.36892
-24499.9	2894.97		-24199.7	841.963		-24315.3	354.776		-24830.7	0.35699
-24600.1	2893.25		-24299.7	841.845		-24415.4	354.492		-24930.7	0.34414
-24705.2	2890.64		-24404.8	841.792		-24510.3	354.333		-25025.8	0.32859
-24805.3	2888.55		-24504.9	841.617		-24610.5	354.001		-25120.9	0.31871
-24900.3	2885.66		-24600	841.564		-24710.7	353.797		-25226	0.29656
-25000.5	2883.1		-24700.1	841.389		-24815.8	353.491		-25326	0.28254
-25105.6	2880.51		-24800.2	841.315		-24916	353.21		-25421	0.26765
-25205.6	2878.18		-24900.2	841.167		-25016.1	352.925		-25526.3	0.25719
-25300.7	2875.96		-25000.3	841.1		-25116.2	352.718		-25626.4	0.24663
-25405.8	2872.68		-25100.5	841.029		-25211.2	352.432		-25721.5	0.2341
-25511	2870.47		-25205.5	840.902		-25311.3	352.152		-25821.5	0.2211
-25606.1	2867.74		-25305.5	840.763		-25411.3	351.85		-25926.5	0.20943
-25701.1	2864.7		-25400.6	840.674		-25511.5	351.635		-26031.6	0.19819
-25801.2	2861.81		-25500.9	840.585		-25611.6	351.329		-26131.8	0.18867
-25901.3	2858.87		-25601	840.459		-25711.5	351.019		-26231.8	0.17632
-26001.4	2855.99		-25701.1	840.334		-25816.6	350.764		-26326.9	0.16468
-26101.4	2853.19		-25801.1	840.269		-25916.8	350.486		-26427.1	0.15743
-26201.4	2850.61		-25901.1	840.138		-26016.7	350.205		-26527.2	0.14503
-26301.5	2848.06		-26006.2	840.009		-26116.9	349.919		-26622.2	0.13328
-26401.7	2845.56		-26106.3	839.925		-26212	349.742		-26727.2	0.1258
-26501.8	2842.89		-26206.3	839.788		-26312	349.346		-26827.3	0.11662
-26601.8	2839.82		-26306.4	839.864		-26412.1	349.111		-26922.2	0.1099
-26702	2837.42		-26401.6	839.691		-26512.2	348.781		-27027.2	0.09743
-26801.9	2834.45		-26501.7	839.61		-26612.4	348.546		-27127.2	0.08691
-26901.8	2831.87		-26601.7	839.511		-26712.4	348.255		-27222.4	0.07357
-27001.8	2829.09		-26701.8	839.446		-26812.4	347.948		-27322.5	0.06261
-27101.9	2826.18		-26801.8	839.358		-26912.2	347.694		-27422.5	0.05325
-27202	2823.31		-26901.7	839.199		-27012.1	347.418		-27527.6	0.04962
-27302.2	2820.88		-27006.8	839.179		-27112.4	347.147		-27627.6	0.04184
-27402.2	2817.71		-27106.8	839.103		-27217.6	346.841		-27727.8	0.03258
-27502.3	2815.58		-27201.9	839.037		-27317.7	346.517		-27827.8	0.02308
-27597.3	2812.54		-27302	838.902		-27412.7	346.224		-27922.9	0.01237
-27697.4	2809.99		-27402.1	838.857		-27517.7	345.931		-28022.9	0.00352
-27802.4	2808.14		-27502.2	838.753		-27617.8	345.655		-28128	-0.00551
-27897.4	2805.04		-27602.2	838.82		-27712.8	345.343		-28228.1	-0.01226
-27997.6	2803.04		-27702.3	838.652		-27812.8	345.045		-28328.3	-0.02254
-28102.7	2799.88		-27802.4	838.527		-27912.9	344.756		-28428.4	-0.02287
-28202.8	2797.39		-27902.4	838.446		-28013	344.465		-28523.3	-0.03018
-28302.8	2794.9		-28002.4	838.361		-28113.1	344.185		-28623.4	-0.03879
-28402.9	2792.43		-28102.5	838.354		-28213.3	343.865		-28723.5	-0.04644
-28503	2789.43		-28202.6	838.209		-28313.3	343.565		-28823.5	-0.05104
-28603	2786.96		-28302.8	838.032		-28413.4	343.246		-28923.7	-0.05804
-28703.1	2784.08		-28402.8	838.049		-28518.5	342.875		-29023.8	-0.0668
-28798.2	2781.55		-28497.8	837.926		-28618.5	342.654		-29124	-0.0726
-28898.3	2778.7		-28597.9	837.868		-28713.6	342.328		-29224.1	-0.08033
-29003.4	2776.7		-28703	837.815		-28813.8	341.955		-29324.1	-0.08309
-29103.5	2773.79		-28803	837.741		-28918.8	341.667		-29424.2	-0.09158
-29203.7	2771.07		-28908.1	837.701		-29019	341.336		-29529.2	-0.09713
-29303.8	2768.25		-29008.2	837.713		-29114.1	341.029		-29629.2	-0.1036
-29403.8	2765.54		-29103.4	837.586		-29219.1	340.706		-29729.4	-0.1068
-29503.9	2763.04		-29203.5	837.489		-29319.2	340.367		-29829.5	-0.11322
-29604	2760.88		-29303.7	837.383		-29414.3	340.09		-29924.6	-0.11835
-29704	2758.06		-29403.8	837.362		-29519.4	339.784		-30024.7	-0.12336
-29804.1	2755.39		-29503.8	837.203		-29619.4	339.463		-30124.8	-0.12864
-29904.2	2752.65		-29603.7	837.229		-29714.4	339.151		-30224.9	-0.13318
-29999.3	2749.94		-29703.8	837.029		-29814.5	338.799		-30325	-0.13684
-30094.5	2747.28		-29803.9	837.077		-29914.6	338.443		-30425	-0.14258
-30194.6	2744.31		-29899.1	836.97		-30014.8	338.101		-30525	-0.14916
-30299.6	2741.65		-29999.3	836.837		-30114.9	337.734		-30625.2	-0.154
-30399.7	2738.75		-30099.3	836.881		-30215	337.437		-30725.2	-0.15719
-30499.8	2736.09		-30199.4	836.723		-30315.1	337.108		-30825.3	-0.16193
-30599.8	2733.38		-30309.5	836.622		-30415.2	336.798		-30925.5	-0.1658
-30699.8	2730.67		-30404.6	836.563		-30515.2	336.428		-31025.5	-0.17003
-30800	2728.19		-30499.6	836.449		-30615.3	336.14		-31125.6	-0.17445
-30900.1	2725.33		-30604.6	836.398		-30715.4	335.756		-31225.7	-0.1766
-31000.2	2722.5		-30709.7	836.274		-30815.5	335.438		-31325.7	-0.18577
-31100.3	2719.73		-30809.9	836.253		-30915.6	335.121		-31420.7	-0.19125
-31200.3	2717.07		-30905	836.096		-31015.7	334.772		-31520.9	-0.19451
-31300.4	2714		-31000	836.047		-31115.7	334.419		-31625.9	-0.20041
-31405.4	2710.81		-31100.1	835.883		-31215.8	334.045		-31731	-0.20307
-31500.5	2708.08		-31205.1	835.861		-31315.8	333.698		-31831.2	-0.2068
-31600.6	2704.83		-31305.2	835.829		-31415.8	333.341		-31926.3	-0.21147
-31705.8	2702.18		-31405.3	835.709		-31515.9	332.994		-32026.4	-0.21493
-31800.9	2699.11		-31505.4	835.67		-31616.1	332.651		-32131.5	-0.21776
-31901	2696.15		-31600.5	835.467		-31721.2	332.289		-32231.7	-0.22367
-32001	2693.33		-31700.7	835.323		-31816.4	331.957		-32326.8	-0.22672
-32096.2	2690.37		-31805.8	835.283		-31911.5	331.6		-32426.9	-0.23001
-32206.4	2687.93		-31900.9	835.23		-32016.5	331.218		-32527	-0.23369
-32306.5	2685.05		-32000.9	835.112		-32116.5	330.854		-32627.1	-0.23465
-32401.5	2682.33		-32106	835.092		-32216.7	330.518		-32727.3	-0.23895
-32501.5	2680.18		-32206.2	834.966		-32316.9	330.184		-32827.3	-0.24065
-32596.7	2677.31		-32306.3	834.785		-32417	329.792		-32932.4	-0.2441
-32701.9	2674.35		-32401.4	834.686		-32512.1	329.406		-33032.5	-0.24939
-32802	2671.41		-32501.5	834.715		-32612.2	329.07		-33127.6	-0.2522
-32897.1	2668.36		-32601.7	834.538		-32712.3	328.725		-33227.6	-0.25516
-33002.1	2665.91		-32696.8	834.384		-32812.4	328.362		-33332.6	-0.25694
-33107.1	2662.55		-32806.9	834.373		-32917.5	327.948		-33442.7	-0.26006
-33207.2	2658.87		-32911.9	834.216		-33017.6	327.61		-33537.9	-0.26373
-33302.2	2655.15		-33007	834.133		-33117.6	327.191		-33628	-0.26718
-33402.3	2653.03		-33102	834.085		-33217.7	326.849		-33728	-0.26964
-33507.6	2650.69		-33202.1	833.907		-33317.7	326.461		-33828.1	-0.27667
-33602.7	2648.58		-33302.2	833.823		-33417.8	326.082		-33923.2	-0.27782
-33702.7	2644.06		-33402.2	833.647		-33517.9	325.761		-34018.1	-0.28156
-33802.8	2641.79		-33502.3	833.582		-33618	325.324		-34123.2	-0.28439
-33902.8	2637.96		-33597.5	833.41		-33713.1	325.007		-34228.3	-0.28758
-34002.8	2635.41		-33702.5	833.429		-33813.2	324.589		-34328.4	-0.28955
-34097.9	2632.3		-33802.6	833.346		-33918.2	324.212		-34428.6	-0.29047
-34198	2630.65		-33897.7	833.235		-34018.2	323.866		-34528.8	-0.29473
-34298	2626.89		-33997.7	833.043		-34118.3	323.462		-34628.8	-0.2961
-34398	2623.48		-34097.7	832.909		-34218.3	323.096		-34728.8	-0.30085
-34498.2	2621.19		-34197.8	832.846		-34318.5	322.737		-34823.8	-0.30219
-34598.4	2618.18		-34302.8	832.711		-34413.6	322.329		-34923.9	-0.30276
-34698.5	2615.53		-34408	832.594		-34513.7	321.913		-35023.9	-0.30955
-34798.5	2613.44		-34508.2	832.41		-34618.9	321.542		-35124	-0.3115
-34898.4	2611.42		-34603.2	832.302		-34718.9	321.141		-35229.1	-0.31353
-34998.5	2607.71		-34698.3	832.253		-34813.9	320.74		-35329.3	-0.31504
-35098.7	2605.06		-34803.4	832.138		-34913.9	320.313		-35424.4	-0.32081
-35198.7	2602.36		-34908.4	832.016		-35019	319.905		-35524.5	-0.32197
-35303.9	2599.51		-35003.4	831.926		-35119.1	319.55		-35629.5	-0.32418
-35404.1	2597.2		-35098.5	831.815		-35214.2	319.083		-35729.6	-0.32657
-35499.1	2594.41		-35198.7	831.727		-35309.4	318.757		-35829.6	-0.33102
-35599.1	2591.47		-35298.7	831.642		-35409.6	318.269		-35929.7	-0.3318
-35699.2	2588.24		-35398.8	831.486		-35514.6	317.971		-36029.7	-0.33495
-35799.3	2585.58		-35503.9	831.508		-35619.7	317.537		-36129.9	-0.33797
-35899.4	2582.97		-35604	831.233		-35714.6	317.102		-36225	-0.34276
-35999.4	2580.3		-35699	831.164		-35809.7	316.747		-36325	-0.34383
-36099.5	2577.98		-35799.1	830.967		-35914.8	316.328		-36430.1	-0.34539
-36199.7	2575.18		-35899.1	830.894		-36014.9	315.951		-36530.2	-0.34677
-36299.8	2572.67		-35999.2	830.823		-36110	315.536		-36630.3	-0.34863
-36399.8	2569.81		-36104.4	830.55		-36215.1	315.101		-36730.3	-0.35066
-36500	2567.42		-36204.6	830.346		-36315.3	314.691		-36825.3	-0.35212
-36599.9	2564.51		-36299.6	830.378		-36410.3	314.273		-36930.4	-0.35104
-36700	2562.09		-36399.7	830.266		-36515.3	313.821		-37035.5	-0.35199
-36800.1	2558.95		-36499.8	830.062		-36615.3	313.394		-37135.7	-0.35509
-36900.2	2556.19		-36599.9	829.898		-36715.4	312.977		-37235.8	-0.35816
-37000.2	2553.32		-36699.9	829.898		-36815.5	312.516		-37330.9	-0.36024
-37100.3	2550.55		-36799.9	829.708		-36910.6	312.13		-37425.9	-0.36207
-37205.4	2547.79		-36899.9	829.587		-37015.7	311.718		-37525.9	-0.36787
-37310.6	2545.44		-37005	829.408		-37120.8	311.296		-37630.9	-0.36865
-37410.6	2543.06		-37105.2	829.313		-37220.9	310.839		-37725.9	-0.37183
-37510.6	2540.5		-37200.3	829.12		-37316	310.354		-37825.9	-0.37588
-37605.6	2537.42		-37300.4	829.064		-37416.1	309.984		-37931	-0.3784
-37700.6	2535.18		-37400.5	828.931		-37521	309.612		-38031.2	-0.37893
-37800.7	2532.49		-37500.5	828.826		-37616	309.159		-38131.3	-0.38102
-37900.8	2529.71		-37600.4	828.51		-37711.1	308.741		-38226.4	-0.38466
-38000.9	2526.93		-37700.5	828.419		-37811.1	308.337		-38326.3	-0.38579
-38101	2524.06		-37805.6	828.241		-37916.2	307.857		-38426.4	-0.38356
-38201.1	2521.65		-37905.6	828.121		-38016.4	307.416		-38521.5	-0.38892
-38301.1	2519.04		-38000.8	827.955		-38116.5	306.969		-38621.6	-0.38818
-38401.1	2516.35		-38100.8	827.835		-38221.6	306.499		-38721.7	-0.39048
-38501.2	2513.43		-38200.9	827.638		-38321.6	306.088		-38826.9	-0.392
-38601.3	2510.34		-38301	827.519		-38421.7	305.58		-38932	-0.39294
-38701.3	2507.85		-38401	827.272		-38521.8	305.075		-39027	-0.39595
-38801.4	2504.95		-38501	827.198		-38616.9	304.717		-39122	-0.39598
-38901.6	2502.79		-38606.1	826.936		-38711.9	304.342		-39227.1	-0.3985
-39001.7	2499.53		-38706.1	826.845		-38811.9	303.775		-39332.2	-0.4017
-39101.7	2496.98		-38801.3	826.682		-38917.1	303.424		-39427.4	-0.40036
-39201.7	2494.01		-38901.4	826.597		-39022.2	303.066		-39522.4	-0.40275
-39301.8	2491.49		-39001.5	826.386		-39117.3	302.636		-39627.4	-0.40493
-39402.1	2488.98		-39101.6	826.283		-39212.3	302.166		-39727.5	-0.40803
-39507.1	2486.06		-39206.7	826.106		-39312.4	301.805		-39822.7	-0.40918
-39607.1	2483.86		-39306.9	825.9		-39412.5	301.331		-39922.8	-0.41145
-39702.3	2480.65		-39401.9	825.727		-39512.6	300.897		-40022.9	-0.41319
-39802.4	2478.19		-39501.9	825.532		-39612.7	300.416		-40122.9	-0.41319
-39902.5	2475.53		-39602.1	825.398		-39712.7	299.94		-40223	-0.41688
-40002.6	2472.99		-39702.2	825.141		-39812.9	299.43		-40323	-0.41879
-40102.6	2470.12		-39802.3	825.071		-39913	298.918		-40423.1	-0.42236
-40202.6	2467.49		-39907.3	824.788		-40013.1	298.564		-40523.3	-0.42257
-40307.7	2464.42		-40007.5	824.616		-40113.2	298.037		-40623.4	-0.42193
-40407.8	2462.07		-40102.5	824.507		-40218.3	297.636		-40723.4	-0.42654
-40502.8	2459.5		-40207.5	824.398		-40318.4	297.169		-40828.4	-0.43054
-40603	2456.74		-40307.5	824.132		-40413.4	296.71		-40933.5	-0.4318
-40703.1	2453.69		-40402.6	824.074		-40518.3	296.142		-41028.6	-0.42993
-40803.3	2451.14		-40507.6	823.881		-40618.5	295.783		-41123.6	-0.43306
-40903.3	2448.36		-40607.7	823.757		-40713.7	295.248		-41223.6	-0.43581
-41003.3	2445.68		-40702.9	823.523		-40813.7	294.847		-41323.6	-0.43885
-41103.3	2443.31		-40803.1	823.379		-40913.8	294.391		-41423.7	-0.43679
-41203.3	2440.33		-40903.1	823.139		-41013.9	293.871		-41523.8	-0.43796
-41303.3	2437.83		-41003.1	823.022		-41118.8	293.364		-41628.9	-0.43911
-41403.3	2435.05		-41103	822.833		-41218.8	292.88		-41729	-0.44143
-41503.5	2432.53		-41203	822.603		-41313.8	292.458		-41824	-0.44129
-41603.6	2429.94		-41303.1	822.322		-41413.9	291.989		-41924	-0.44243
-41703.7	2426.96		-41403.2	822.28		-41514	291.598		-42024.1	-0.44297
-41803.8	2424.45		-41503.3	822.096		-41619.1	291.133		-42129.2	-0.4452
-41903.7	2421.77		-41603.4	821.975		-41719.2	290.697		-42229.2	-0.44455
-42003.8	2419.28		-41703.5	821.746		-41814.3	290.228		-42324.2	-0.44817
-42103.9	2416.62		-41808.6	821.495		-41914.3	289.746		-42434.4	-0.45045
-42203.9	2414.07		-41913.6	821.262		-42014.3	289.279		-42534.6	-0.44791
-42303.9	2411.62		-42008.7	821.063		-42114.4	288.795		-42624.6	-0.45077
-42404.1	2409.11		-42103.7	820.999		-42214.4	288.319		-42724.5	-0.45428
-42504.2	2405.95		-42203.7	820.76		-42314.5	287.827		-42824.6	-0.45427
-42604.3	2403.25		-42303.8	820.609		-42414.7	287.336		-42924.8	-0.45397
-42704.5	2400.47		-42404	820.431		-42514.7	286.854		-43024.9	-0.4566
-42799.5	2397.94		-42504.1	820.138		-42614.8	286.347		-43125	-0.46111
-42899.4	2395.79		-42604.1	820.039		-42714.9	285.878		-43225	-0.46337
-43004.6	2393.33		-42704.2	819.685		-42815	285.361		-43325.1	-0.46361
-43104.7	2390.17		-42804.2	819.562		-42915	284.904		-43425.3	-0.46656
-43204.7	2387.9		-42904.3	819.39		-43015	284.41		-43525.4	-0.46737
-43304.9	2384.79		-43004.3	819.1		-43115.1	283.927		-43625.4	-0.46708
-43405.1	2382.08		-43104.4	818.762		-43215.3	283.47		-43725.5	-0.47051
-43505.2	2379.8		-43204.5	818.577		-43315.4	283.004		-43825.6	-0.47094
-43605.3	2376.95		-43304.7	818.465		-43415.6	282.461		-43925.7	-0.47008
-43700.3	2374.36		-43404.9	818.146		-43515.7	281.977		-44025.8	-0.47038
-43800.3	2371.85		-43499.9	817.935		-43615.7	281.51		-44125.8	-0.47606
-43900.4	2369.44		-43595	817.742		-43715.8	281.036		-44226	-0.4743
-43995.5	2367.01		-43700.1	817.522		-43815.8	280.555		-44326.1	-0.47576
-44095.6	2364.64		-43805.1	817.344		-43915.9	280.034		-44426.2	-0.47899
-44200.7	2362.59		-43905.2	817.057		-44016	279.58		-44526.3	-0.47957
-44305.9	2360.29		-44005.3	816.845		-44116.1	279.082		-44626.4	-0.486
-44400.9	2357.62		-44105.4	816.664		-44216.2	278.612		-44726.4	-0.48385
-44501	2356.16		-44205.5	816.429		-44316.4	278.141		-44831.6	-0.48769
-44601	2353.92		-44305.7	816.405		-44416.6	277.642		-44931.6	-0.49388
-44701.1	2351.24		-44405.8	816.127		-44516.6	277.111		-45026.6	-0.494
-44806.2	2348.56		-44506	815.946		-44616.7	276.659		-45126.7	-0.49419
-44906.2	2345.84		-44606	815.759		-44711.8	276.135		-45231.9	-0.49573
-45011.3	2343.13		-44706	815.516		-44811.7	275.613		-45337.1	-0.49725
-45111.4	2340.41		-44806	815.372		-44916.7	275.129		-45432.2	-0.49789
-45201.6	2338.43		-44906	815.008		-45016.9	274.612		-45532.2	-0.50107
-45301.7	2335.85		-45006.1	814.874		-45117.1	274.135		-45632.1	-0.50129
-45406.8	2332.75		-45106.3	814.717		-45217.2	273.616		-45727.2	-0.5029
-45506.9	2330.56		-45206.5	814.388		-45317.2	273.061		-45827.4	-0.50525
-45601.9	2328.43		-45306.6	814.209		-45412.3	272.555		-45927.5	-0.50702
-45701.9	2326.03		-45401.7	813.97		-45512.3	272.071		-46027.6	-0.50839
-45807	2323.52		-45501.7	813.751		-45617.4	271.548		-46132.7	-0.50929
-45907.1	2320.67		-45601.7	813.563		-45717.4	271.116		-46232.8	-0.511
[truncated: 1,642 more rows]

## Sheet: Figure 3 f
Y123	10k		Y123	77k		Y123-211 //c	10k		Y123-211 //c	77k		Y123-211 //ab	10k		Y123-211 //ab	77k
[truncated: 654 more rows]

[truncated: 8 more sheets: Figure 4 a, Figure 4 b, Figure S 2b, Figure S 4 b, Figure S 8a, Figure S8b, Figure S8c, Figure S 9]
